# Supplementary material for: Prevalence, determinants, and association of overweight/obesity with non-communicable disease-related biomedical indicators: A cross-sectional study in schoolteachers in Kabul, Afghanistan
Source: PLOS Glob Public Health. 2023 Mar 7;3(3):e0001676. doi: 10.1371/journal.pgph.0001676 (PMC10021827; doi:10.1371/journal.pgph.0001676)
Supplement: S1 Dataset — (CSV) [file pgph.0001676.s001.csv]

sex	age10year	education_level	marital_status	work_experience	income	phys_activity	fruit_veg_intake	tobacco_use	weight_cont	height_cont	bmi_cont	overweight_or_obese	bmi_3cats	systolic1	diastolic1	systolic2	diastolic2	systolic_avg	diastolic_avg	blood_pressure_cat	drug_htn	hba1c_cont	hba1c_recode	drug_diabetes	cholesterol_cont	cholesterol_recode	drug_highchol	triglycerides	triglyceride_recode	hdl	hdl_recode	ldl	ldl_recode	comorbid_sum	comorbid_recode
2	2	2	0	2	1	1	0	0	44.6	164	16.58	0	0	120	80	120	80	120	80	0	2	5	0	2	143	0	2	135	0	40	0	84	0	0	0
2	0	1	0	0	0	0	1	0	43.4	160	16.95	0	0	110	75	108	72	109	73.5	0	2	4.6	0	2	113	0	2	98	0	42	0	63	0	0	0
1	0	2	1	0	1	1	1	0	56.4	182	17.03	0	0	125	85	123	85	124	85	1	2	5.2	0	2	158	0	2	76	0	42	0	110	1	2	0
2	0	2	0	0	2	0	1	0	43.6	160	17.03	0	0	125	80	125	80	125	80	0	2	5	0	2	162	0	2	73	0	38	1	115	1	2	0
2	0	1	0	0	1	0	1	0	47.3	166	17.17	0	0	105	65	100	63	102.5	64	0	2	5.1	0	2	125	0	2	56	0	40	0	65	0	0	0
1	0	1	1	0	0	1	1	0	51.4	173	17.17	0	0	115	70	115	75	115	72.5	0	2	5.4	0	2	122	0	2	76	0	48	0	64	0	0	0
1	1	2	1	1	0	1	0	0	45.7	163	17.2	0	0	110	70	110	70	110	70	0	2	5.4	0	2	152	0	2	86	0	45	0	90	0	0	0
2	0	2	0	1	1	0	1	0	45.3	162	17.26	0	0	115	75	115	70	115	72.5	0	2	4.8	0	2	146	0	2	289	1	42	0	87	0	1	0
1	3	1	1	2	0	1	0	0	50	170	17.3	0	0	140	80	150	80	145	80	1	2	5.4	0	2	125	0	2	94	0	42	0	74	0	1	0
2	0	1	0	0	1	0	1	0	43.9	159	17.36	0	0	120	80	120	80	120	80	0	2	4.6	0	2	124	0	2	86	0	42	0	71	0	0	0
1	3	1	1	2	1	1	1	0	49.3	168	17.47	0	0	120	80	120	80	120	80	0	2	4.9	0	2	139	0	2	135	0	45	0	80	0	0	0
1	0	2	1	0	2	0	1	1	53.2	174	17.57	0	0	117	79	115	80	116	79.5	0	2	5	0	2	125	0	2	84	0	43	0	69	0	0	0
2	1	2	0	0	2	0	1	0	43.4	157	17.61	0	0	110	70	110	70	110	70	0	2	5	0	2	151	0	2	79	0	42	0	101	1	1	0
1	2	2	1	2	0	0	0	0	49.3	167	17.68	0	0	130	90	140	90	135	90	1	2	4.6	0	2	199	0	2	106	0	40	0	137	1	2	0
2	3	1	1	2	1	0	0	0	51.2	170	17.72	0	0	120	80	120	80	120	80	0	2	5.2	0	2	211	1	2	175	1	40	0	137	1	3	1
1	0	2	0	0	1	1	1	0	50	167	17.93	0	0	90	70	110	70	100	70	0	2	5.2	0	2	121	0	2	66	0	42	0	63	0	0	0
2	0	2	0	0	0	1	0	0	42.6	154	17.96	0	0	115	80	117	80	116	80	0	2	5.1	0	2	163	0	2	131	0	42	0	98	0	0	0
1	0	2	1	1	0	0	0	0	48.4	163	18.22	0	0	100	60	109	78	104.5	69	0	2	4.6	0	2	156	0	2	82	0	44	0	93	0	0	0
2	2	1	1	0	0	1	0	1	49	164	18.22	0	0	90	60	130	80	110	70	0	2	5.6	1	2	195	0	2	141	0	39	1	134	1	3	1
1	1	1	1	1	0	1	1	0	51.7	168	18.32	0	0	115	80	118	80	116.5	80	0	2	5	0	2	134	0	2	94	0	45	0	80	0	0	0
2	2	2	0	1	1	1	1	0	42.4	152	18.35	0	0	120	75	120	70	120	72.5	0	2	5.6	1	2	168	0	2	114	0	39	1	121	1	3	1
2	3	1	1	2	0	1	1	0	42.5	152	18.4	0	0	120	80	130	80	125	80	0	2	5.5	1	2	171	0	2	112	0	43	0	108	1	2	0
1	3	1	1	2	0	1	0	0	55.3	173	18.48	0	1	115	75	115	75	115	75	0	2	5.2	0	2	170	0	2	95	0	43	0	96	0	0	0
1	0	1	1	0	0	0	0	0	60.3	180	18.61	0	1	110	70	110	70	110	70	0	2	4.8	0	2	108	0	2	116	0	45	0	66	0	0	0
2	0	2	0	0	1	0	1	0	44.9	155	18.69	0	1	110	70	110	75	110	72.5	0	2	4.3	0	2	137	0	2	82	0	41	0	72	0	0	0
1	0	2	1	0	0	0	0	0	55.4	172	18.73	0	1	120	80	120	80	120	80	0	2	4.7	0	2	148	0	2	122	0	45	0	83	0	0	0
1	1	2	1	1	1	0	1	0	61.2	180	18.89	0	1	110	70	110	70	110	70	0	2	5.4	0	2	145	0	2	81	0	48	0	83	0	0	0
2	3	1	1	2	2	0	0	0	49.2	161	18.98	0	1	120	80	120	80	120	80	0	1	9.6	1	1	136	0	2	101	0	40	0	82	0	1	0
1	0	2	0	0	0	0	0	0	55.1	170	19.07	0	1	120	80	120	80	120	80	0	2	4.9	0	2	129	0	2	79	0	43	0	70	0	0	0
1	1	2	1	1	1	1	1	0	57.8	174	19.09	0	1	100	70	100	70	100	70	0	2	4.9	0	2	104	0	2	79	0	46	0	60	0	0	0
2	0	1	0	0	2	1	1	0	47.2	157	19.15	0	1	115	75	112	78	113.5	76.5	0	2	4.9	0	2	150	0	2	103	0	44	0	93	0	0	0
1	1	1	1	1	1	1	0	0	56.3	171	19.25	0	1	110	70	120	80	115	75	0	2	5.2	0	2	138	0	2	179	1	45	0	80	0	1	0
2	1	2	1	1	0	0	1	0	45.7	154	19.27	0	1	100	70	100	70	100	70	0	2	5.8	1	2	116	0	2	90	0	48	0	52	0	1	0
2	1	1	0	2	0	0	0	0	50.2	161	19.37	0	1	120	80	118	80	119	80	0	2	5.5	1	2	169	0	2	108	0	40	0	113	1	2	0
1	0	1	0	0	2	1	1	0	62.8	180	19.38	0	1	100	65	100	65	100	65	0	2	4.7	0	2	125	0	2	89	0	44	0	76	0	0	0
2	0	0	0	0	2	0	1	0	43.2	149	19.46	0	1	100	70	105	75	102.5	72.5	0	2	5	0	2	131	0	2	102	0	47	0	73	0	0	0
1	2	1	1	2	1	0	1	0	58.4	173	19.51	0	1	100	60	100	60	100	60	0	2	4.9	0	2	153	0	2	86	0	44	0	89	0	0	0
2	2	2	1	1	1	1	1	0	50.2	160	19.61	0	1	120	80	120	80	120	80	0	2	5.9	1	2	234	1	2	104	0	32	1	163	1	4	1
2	0	1	0	0	1	0	1	0	50.3	160	19.65	0	1	110	60	110	65	110	62.5	0	2	4.5	0	2	102	0	2	78	0	45	0	60	0	0	0
1	3	2	1	0	0	1	0	0	63.1	179	19.69	0	1	100	65	100	65	100	65	0	2	5.6	1	2	221	1	2	193	1	38	1	143	1	5	1
1	3	2	1	2	1	1	0	0	52.7	163	19.84	0	1	160	80	160	80	160	80	1	1	5.7	1	2	246	1	2	111	0	32	1	176	1	5	1
2	0	2	0	0	0	0	1	0	50.4	159	19.94	0	1	110	75	110	75	110	75	0	2	4.7	0	2	133	0	2	87	0	46	0	80	0	0	0
2	0	1	0	0	2	1	1	0	56.3	168	19.95	0	1	115	70	115	70	115	70	0	2	4.6	0	2	135	0	2	102	0	40	0	85	0	0	0
1	0	1	1	0	1	0	1	0	60.4	174	19.95	0	1	120	80	120	80	120	80	0	2	5	0	2	150	0	2	82	0	43	0	95	0	0	0
2	3	2	1	2	1	0	0	0	51.3	160	20.04	0	1	90	60	90	60	90	60	0	2	5.8	1	1	178	0	2	101	0	43	0	96	0	1	0
2	0	1	0	0	1	0	1	0	52.1	161	20.1	0	1	110	75	105	70	107.5	72.5	0	2	5	0	2	102	0	2	85	0	45	0	47	0	0	0
1	3	1	1	2	0	1	1	0	58.1	170	20.1	0	1	140	90	140	90	140	90	1	2	5.7	1	2	168	0	2	259	1	40	0	102	1	4	1
1	1	2	1	1	0	0	1	1	65.3	180	20.15	0	1	100	70	100	75	100	72.5	0	2	5.1	0	2	135	0	2	87	0	45	0	72	0	0	0
1	0	0	1	0	1	1	1	1	58.3	170	20.17	0	1	100	60	100	60	100	60	0	2	4.6	0	2	150	0	2	103	0	42	0	90	0	0	0
2	0	1	0	0	2	1	1	0	45.5	150	20.22	0	1	120	80	120	85	120	82.5	0	2	5.5	1	2	130	0	2	95	0	45	0	71	0	1	0
2	1	2	0	2	1	1	1	0	53.2	162	20.27	0	1	160	100	155	95	157.5	97.5	1	1	5.8	1	2	177	0	2	145	0	45	0	108	1	3	1
1	0	1	1	0	0	1	1	0	64.3	178	20.29	0	1	120	80	120	80	120	80	0	2	5	0	2	150	0	2	101	0	44	0	93	0	0	0
1	2	1	1	2	0	0	1	0	60.1	172	20.32	0	1	110	70	110	70	110	70	0	2	4.9	0	2	180	0	2	119	0	41	0	113	1	1	0
1	0	0	0	0	1	0	1	1	62.4	175	20.38	0	1	110	75	105	70	107.5	72.5	0	2	6	1	2	164	0	2	105	0	44	0	88	0	1	0
2	2	1	1	2	0	0	0	0	53	161	20.45	0	1	90	60	120	80	105	70	0	2	6.1	1	2	177	0	2	90	0	42	0	115	1	2	0
2	1	1	1	1	0	1	1	0	55.2	164	20.52	0	1	120	80	120	80	120	80	0	2	5.7	1	2	132	0	2	97	0	46	0	89	0	1	0
2	1	2	0	1	2	1	1	0	52.6	160	20.55	0	1	125	82	122	80	123.5	81	0	2	4.4	0	2	163	0	2	89	0	44	0	87	0	0	0
1	1	1	1	1	0	0	0	0	56	165	20.57	0	1	120	80	122	80	121	80	0	2	5.7	1	2	146	0	2	74	0	41	0	95	0	1	0
1	1	2	1	0	0	0	0	0	62.3	174	20.58	0	1	125	85	120	80	122.5	82.5	0	2	4.7	0	2	140	0	2	207	1	42	0	79	0	1	0
2	0	1	0	1	2	0	1	0	54.7	163	20.59	0	1	110	70	110	65	110	67.5	0	2	4.1	0	2	149	0	2	127	0	44	0	91	0	0	0
2	0	1	0	0	0	0	1	0	56.8	166	20.61	0	1	120	80	118	82	119	81	0	2	5	0	2	121	0	2	84	0	45	0	70	0	0	0
2	0	1	0	0	2	0	1	0	50.2	156	20.63	0	1	115	70	115	70	115	70	0	2	5.4	0	2	174	0	2	73	0	40	0	118	1	1	0
2	2	2	0	1	0	0	1	0	53.5	161	20.64	0	1	115	75	115	75	115	75	0	2	4.1	0	2	170	0	2	132	0	42	0	113	1	1	0
1	3	1	1	1	0	1	1	0	56.2	165	20.64	0	1	140	85	140	85	140	85	1	2	5	0	2	177	0	2	89	0	42	0	102	1	2	0
1	0	2	1	0	0	1	0	0	51	157	20.69	0	1	120	75	118	79	119	77	0	2	4.6	0	2	134	0	2	151	1	37	1	79	0	2	0
2	3	1	1	2	1	1	0	0	55	163	20.7	0	1	115	70	115	70	115	70	0	2	5	0	2	247	1	2	180	1	30	1	172	1	4	1
2	1	1	0	0	2	1	1	0	53	160	20.7	0	1	110	70	140	90	125	80	0	2	5.4	0	2	143	0	2	130	0	46	0	82	0	0	0
2	1	2	1	1	1	0	0	0	55.7	164	20.71	0	1	90	60	90	60	90	60	0	2	4.7	0	2	106	0	2	96	0	40	0	61	0	0	0
1	2	1	1	2	0	1	1	0	65.8	178	20.77	0	1	120	85	120	83	120	84	0	2	5.2	0	2	173	0	2	145	0	39	1	130	1	2	0
2	1	1	1	1	2	1	1	0	53.2	160	20.78	0	1	120	80	120	80	120	80	0	2	4.6	0	2	175	0	2	108	0	43	0	94	0	0	0
2	3	2	1	1	0	1	1	0	50.8	156	20.87	0	1	125	85	125	85	125	85	1	2	5	0	2	157	0	2	94	0	36	1	111	1	3	1
1	0	2	1	1	1	1	1	0	53.5	160	20.9	0	1	115	70	115	70	115	70	0	2	5.1	0	2	106	0	2	84	0	44	0	60	0	0	0
1	3	1	1	2	1	0	1	0	59	168	20.9	0	1	120	80	118	78	119	79	0	2	5.2	0	2	153	0	2	132	0	46	0	92	0	0	0
1	1	1	1	1	0	0	0	0	66.4	178	20.96	0	1	115	75	115	75	115	75	0	2	5.1	0	2	213	1	2	141	0	39	1	142	1	3	1
2	0	1	0	0	0	1	1	0	56	163	21.08	0	1	120	80	125	85	122.5	82.5	0	2	5.4	0	2	160	0	2	214	1	45	0	102	1	2	0
1	1	2	1	1	0	1	1	0	62.4	172	21.09	0	1	100	70	100	70	100	70	0	2	4.8	0	2	187	0	2	130	0	39	1	132	1	2	0
2	0	2	0	0	0	1	0	0	56.2	163	21.15	0	1	130	84	125	80	127.5	82	0	2	5.7	1	2	170	0	2	105	0	39	1	129	1	3	1
1	1	1	0	0	0	1	1	0	64.1	174	21.17	0	1	120	80	120	80	120	80	0	2	5.1	0	2	190	0	2	114	0	40	0	137	1	1	0
2	0	2	0	0	1	0	1	0	50.3	154	21.21	0	1	100	65	100	60	100	62.5	0	2	5	0	2	123	0	2	91	0	45	0	70	0	0	0
2	0	1	1	0	1	0	0	0	50.3	154	21.21	0	1	100	65	100	65	100	65	0	2	4.9	0	2	170	0	2	89	0	43	0	106	1	1	0
2	1	1	1	0	0	0	1	0	51.8	156	21.29	0	1	110	75	110	75	110	75	0	2	4.8	0	2	159	0	2	144	0	44	0	87	0	0	0
1	0	2	0	0	1	1	1	1	69	180	21.3	0	1	115	74	110	75	112.5	74.5	0	2	5.2	0	2	127	0	2	187	1	46	0	56	0	1	0
1	0	1	1	1	1	0	1	0	69	180	21.3	0	1	125	85	122	80	123.5	82.5	0	2	5	0	2	163	0	2	112	0	40	0	108	1	1	0
2	0	2	0	0	1	0	0	0	46.7	148	21.32	0	1	110	70	130	80	120	75	0	2	4.5	0	2	188	0	2	152	1	39	1	115	1	3	1
1	1	1	1	0	1	1	0	0	65.3	175	21.32	0	1	120	85	120	80	120	82.5	0	2	5	0	2	120	0	2	91	0	44	0	62	0	0	0
2	3	2	1	2	1	0	1	0	56.1	162	21.38	0	1	110	65	110	60	110	62.5	0	2	9.7	1	1	142	0	2	87	0	44	0	85	0	1	0
2	2	1	1	1	2	1	0	0	64	173	21.38	0	1	115	80	110	75	112.5	77.5	0	2	6.1	1	2	149	0	2	93	0	44	0	111	1	2	0
1	1	1	1	0	1	1	1	0	67.8	178	21.4	0	1	120	80	120	80	120	80	0	2	5.1	0	2	156	0	2	198	1	42	0	97	0	1	0
1	2	1	1	2	2	1	1	0	66.3	176	21.4	0	1	125	85	125	83	125	84	0	2	4.9	0	2	171	0	2	127	0	39	1	120	1	2	0
1	0	2	1	1	0	0	1	1	66.4	176	21.44	0	1	140	100	140	100	140	100	1	1	4.7	0	2	137	0	2	117	0	48	0	80	0	1	0
2	2	1	0	2	2	0	1	0	54.3	159	21.48	0	1	125	85	120	80	122.5	82.5	0	2	5.4	0	2	173	0	2	121	0	41	0	108	1	1	0
2	0	1	0	0	1	1	1	0	55	160	21.48	0	1	115	75	112	77	113.5	76	0	2	6.3	1	2	149	0	2	94	0	42	0	98	0	1	0
2	3	0	1	2	1	0	1	0	50.3	153	21.49	0	1	100	60	100	60	100	60	0	2	7.7	1	2	94	0	2	70	0	40	0	51	0	1	0
1	3	1	1	1	0	0	0	1	55.1	160	21.52	0	1	130	90	130	90	130	90	1	2	5.4	0	2	120	0	2	102	0	40	0	70	0	1	0
2	2	1	1	1	0	0	0	0	57.2	163	21.53	0	1	120	80	120	80	120	80	0	2	5.3	0	2	161	0	1	97	0	40	0	102	1	1	0
2	0	2	0	0	2	0	1	0	53.1	157	21.54	0	1	110	70	110	70	110	70	0	2	5.7	1	2	183	0	2	100	0	45	0	107	1	2	0
2	1	2	0	0	1	1	1	0	48.6	150	21.6	0	1	110	70	110	70	110	70	0	2	5	0	2	209	1	2	231	1	40	0	136	1	3	1
2	0	1	0	0	1	0	1	0	58.1	164	21.6	0	1	115	70	115	70	115	70	0	2	4.1	0	2	137	0	2	157	1	45	0	78	0	1	0
2	1	2	1	1	2	0	1	0	64	172	21.63	0	1	105	70	110	80	107.5	75	0	2	4.6	0	2	144	0	2	101	0	41	0	80	0	0	0
1	3	1	1	2	0	1	1	0	70.1	180	21.64	0	1	120	80	120	80	120	80	0	2	5	0	2	163	0	2	148	0	44	0	91	0	0	0
2	0	1	0	0	1	1	1	0	59	165	21.67	0	1	108	80	110	80	109	80	0	2	5.1	0	2	118	0	2	94	0	44	0	67	0	0	0
2	0	2	0	0	2	0	0	0	50.1	152	21.68	0	1	120	80	120	80	120	80	0	2	5.4	0	2	176	0	2	92	0	44	0	115	1	1	0
2	0	1	1	0	1	0	0	0	61.3	168	21.72	0	1	115	75	115	76	115	75.5	0	2	5.4	0	2	96	0	2	78	0	39	1	48	0	1	0
1	2	1	1	2	1	0	1	0	70.4	180	21.73	0	1	130	85	130	90	130	87.5	1	1	5.3	0	2	125	0	2	173	1	40	0	75	0	2	0
1	0	0	1	1	0	0	0	0	68.2	177	21.77	0	1	116	80	115	80	115.5	80	0	2	5.2	0	2	118	0	2	104	0	39	1	62	0	1	0
2	2	1	1	2	1	1	0	0	49.7	151	21.8	0	1	100	60	100	65	100	62.5	0	2	5.2	0	2	230	1	2	87	0	31	1	162	1	3	1
1	2	0	1	0	1	1	0	1	62.3	169	21.81	0	1	125	80	120	80	122.5	80	0	2	5.3	0	2	108	0	2	113	0	40	0	60	0	0	0
2	1	1	1	2	1	1	0	0	60.4	166	21.92	0	1	121	82	120	80	120.5	81	0	2	5.5	1	2	143	0	2	145	0	44	0	89	0	1	0
2	2	1	1	2	0	1	1	0	61.2	167	21.94	0	1	115	70	115	70	115	70	0	2	6	1	2	166	0	2	116	0	42	0	102	1	2	0
1	1	2	1	0	2	0	0	0	68	176	21.95	0	1	120	80	128	89	124	84.5	0	2	5.2	0	2	139	0	2	134	0	44	0	78	0	0	0
2	0	1	1	0	2	0	1	0	52.1	154	21.97	0	1	100	75	100	75	100	75	0	2	4.7	0	2	168	0	2	124	0	44	0	103	1	1	0
1	2	1	1	1	0	1	1	0	63.8	170	22.08	0	1	115	75	115	78	115	76.5	0	2	5.3	0	2	143	0	2	73	0	44	0	90	0	0	0
2	2	0	1	0	0	1	0	0	63.8	170	22.08	0	1	120	80	120	85	120	82.5	0	2	5.4	0	2	161	0	2	152	1	45	0	102	1	2	0
1	2	1	1	1	0	1	1	1	74	183	22.1	0	1	140	100	138	98	139	99	1	2	5.6	1	2	205	1	2	95	0	35	1	155	1	5	1
2	0	2	1	0	1	1	0	0	58	162	22.1	0	1	110	70	110	70	110	70	0	2	4.2	0	2	205	1	2	304	1	37	1	134	1	4	1
2	1	1	1	1	0	1	1	0	55.3	158	22.15	0	1	110	75	110	78	110	76.5	0	2	5.1	0	2	162	0	2	96	0	39	1	108	1	2	0
1	0	2	1	0	2	1	0	0	58.2	162	22.18	0	1	120	85	120	80	120	82.5	0	2	5.3	0	2	139	0	2	110	0	47	0	82	0	0	0
2	3	1	1	2	1	1	0	0	56.1	159	22.19	0	1	100	65	100	70	100	67.5	0	2	5.3	0	2	204	1	2	238	1	39	1	142	1	4	1
2	1	2	0	1	2	1	1	0	54.7	157	22.19	0	1	110	75	110	75	110	75	0	2	5.1	0	2	182	0	2	83	0	40	0	129	1	1	0
2	0	1	0	0	0	0	1	0	50.1	150	22.27	0	1	110	70	110	72	110	71	0	2	5.1	0	2	168	0	2	91	0	44	0	102	1	1	0
2	1	1	1	0	0	0	0	0	56.3	159	22.27	0	1	100	60	100	65	100	62.5	0	2	5.3	0	2	152	0	2	111	0	39	1	101	1	2	0
2	0	2	0	0	2	0	1	0	63.1	168	22.36	0	1	120	80	120	80	120	80	0	2	5	0	2	132	0	2	89	0	44	0	62	0	0	0
2	2	1	0	2	0	0	1	0	58.7	162	22.37	0	1	130	85	130	84	130	84.5	1	2	4.8	0	2	190	0	2	173	1	38	1	145	1	4	1
1	1	2	1	0	0	0	1	0	60.3	164	22.42	0	1	120	80	121	82	120.5	81	0	2	5.9	1	2	119	0	2	149	0	48	0	55	0	1	0
1	3	1	1	2	1	1	1	0	57.5	160	22.46	0	1	125	80	120	80	122.5	80	0	2	5.3	0	2	150	0	2	112	0	45	0	91	0	0	0
2	0	2	0	0	1	0	0	0	55.4	157	22.48	0	1	100	60	100	60	100	60	0	2	5.4	0	2	164	0	2	89	0	43	0	96	0	0	0
1	3	1	1	2	1	0	0	0	61.2	165	22.48	0	1	120	80	120	80	120	80	0	1	5	0	2	103	0	2	89	0	40	0	56	0	0	0
2	0	1	0	0	1	0	0	0	52	152	22.51	0	1	90	60	110	70	100	65	0	2	6.1	1	2	118	0	2	76	0	42	0	63	0	1	0
2	0	1	1	0	2	0	1	0	52.1	152	22.55	0	1	105	70	100	70	102.5	70	0	2	5.3	0	2	201	1	2	136	0	37	1	152	1	3	1
2	0	2	1	0	1	1	1	0	59.3	162	22.6	0	1	110	75	110	80	110	77.5	0	2	5	0	2	150	0	2	244	1	44	0	89	0	1	0
1	1	2	1	0	1	1	0	0	57.3	159	22.67	0	1	100	60	100	60	100	60	0	2	5.1	0	2	192	0	2	117	0	42	0	127	1	1	0
1	1	0	1	1	0	1	0	0	64.8	169	22.69	0	1	116	68	115	70	115.5	69	0	2	4.8	0	2	135	0	2	150	1	45	0	89	0	1	0
2	2	2	1	2	0	1	0	0	53.2	153	22.73	0	1	110	75	110	75	110	75	0	2	5.3	0	2	151	0	2	155	1	43	0	92	0	1	0
2	0	2	0	0	1	1	1	0	52.7	152	22.81	0	1	115	75	115	75	115	75	0	2	4.9	0	2	196	0	2	220	1	37	1	155	1	3	1
1	1	1	1	0	1	0	1	0	67.5	172	22.82	0	1	120	80	120	80	120	80	0	2	5.6	1	2	123	0	2	148	0	45	0	67	0	1	0
1	1	1	1	1	0	1	0	1	68.3	173	22.82	0	1	125	80	125	83	125	81.5	0	2	4.8	0	2	223	1	2	220	1	37	1	163	1	4	1
2	0	2	1	0	2	1	0	0	57	158	22.83	0	1	112	79	115	75	113.5	77	0	2	4.8	0	2	102	0	2	196	1	43	0	119	1	2	0
2	0	1	1	0	2	0	1	0	59.2	161	22.84	0	1	120	80	120	80	120	80	0	2	5	0	2	190	0	2	112	0	40	0	135	1	1	0
1	0	1	1	0	1	0	1	0	66.1	170	22.87	0	1	130	90	130	90	130	90	1	2	5	0	2	133	0	2	89	0	40	0	62	0	1	0
2	0	1	0	0	2	1	1	0	59.3	161	22.88	0	1	100	70	100	70	100	70	0	2	5.1	0	2	166	0	2	148	0	42	0	97	0	0	0
2	3	2	1	2	1	1	1	0	58.6	160	22.89	0	1	120	80	120	80	120	80	0	2	5.4	0	2	143	0	2	112	0	44	0	85	0	0	0
1	2	1	1	2	0	1	0	0	61.6	164	22.9	0	1	128	85	120	81	124	83	0	2	5.2	0	2	151	0	2	491	1	40	0	98	0	1	0
2	0	2	0	0	2	0	1	0	67.8	172	22.92	0	1	100	65	100	65	100	65	0	2	4.6	0	2	120	0	2	70	0	40	0	67	0	0	0
1	1	1	1	1	1	1	1	0	70.2	175	22.92	0	1	120	80	120	80	120	80	0	2	5.4	0	2	149	0	2	115	0	45	0	92	0	0	0
2	2	0	1	2	2	0	1	1	64	167	22.95	0	1	165	100	160	100	162.5	100	1	1	8.8	1	1	187	0	2	171	1	38	1	141	1	5	1
2	0	1	1	0	1	0	1	0	58.8	160	22.97	0	1	115	70	112	72	113.5	71	0	2	5.5	1	2	173	0	2	116	0	40	0	122	1	2	0
2	0	1	0	0	1	0	1	0	53.2	152	23.03	0	1	120	75	120	80	120	77.5	0	2	4.9	0	2	159	0	2	77	0	39	1	94	0	1	0
1	1	1	1	1	1	1	0	0	68.3	172	23.09	0	1	110	70	112	74	111	72	0	2	5	0	2	134	0	2	132	0	45	0	73	0	0	0
1	0	1	1	0	2	1	1	0	60	161	23.15	0	1	120	80	120	80	120	80	0	2	5.2	0	2	184	0	2	158	1	44	0	117	1	2	0
2	0	1	0	0	1	0	0	0	57.8	158	23.15	0	1	100	70	100	68	100	69	0	2	5	0	2	141	0	2	80	0	49	0	85	0	0	0
2	0	2	0	0	2	1	1	0	56.4	156	23.18	0	1	100	60	100	60	100	60	0	2	5.1	0	2	134	0	2	118	0	43	0	82	0	0	0
1	1	1	1	1	1	0	1	0	63.1	165	23.18	0	1	115	78	118	80	116.5	79	0	2	5.1	0	2	210	1	2	168	1	37	1	156	1	4	1
1	3	2	1	2	2	0	1	0	63.1	165	23.18	0	1	130	85	130	85	130	85	1	2	5	0	2	135	0	2	91	0	46	0	75	0	1	0
2	1	2	0	0	2	0	1	0	59.4	160	23.2	0	1	120	80	120	80	120	80	0	2	4.9	0	2	174	0	2	113	0	44	0	101	1	1	0
2	0	1	0	0	2	1	1	0	55.1	154	23.23	0	1	115	75	115	75	115	75	0	2	5.5	1	2	127	0	2	63	0	44	0	70	0	1	0
2	1	1	1	1	1	1	0	0	55.1	154	23.23	0	1	110	65	110	65	110	65	0	2	4.8	0	2	152	0	2	87	0	44	0	90	0	0	0
1	3	2	1	2	2	1	0	0	67.3	170	23.29	0	1	115	75	115	75	115	75	0	2	5.2	0	2	153	0	2	108	0	43	0	98	0	0	0
1	2	1	1	1	1	1	1	1	63.4	165	23.29	0	1	120	80	120	80	120	80	0	2	5	0	2	180	0	2	155	1	45	0	123	1	2	0
1	3	1	1	2	0	0	1	0	64.3	166	23.33	0	1	130	85	125	84	127.5	84.5	0	2	6.9	1	2	162	0	2	134	0	42	0	107	1	2	0
1	1	1	1	1	1	1	0	0	59	159	23.34	0	1	100	70	100	75	100	72.5	0	2	4.2	0	2	108	0	2	95	0	42	0	61	0	0	0
2	1	1	1	1	1	0	1	0	58.3	158	23.35	0	1	120	70	120	80	120	75	0	2	4.7	0	2	117	0	2	143	0	45	0	62	0	0	0
1	3	1	1	2	0	0	0	0	62.1	163	23.37	0	1	130	85	130	90	130	87.5	1	2	5	0	2	204	1	2	137	0	40	0	137	1	3	1
2	1	1	0	0	0	0	0	0	63	164	23.42	0	1	120	80	115	75	117.5	77.5	0	2	5.4	0	2	214	1	2	88	0	34	1	155	1	3	1
2	1	1	1	0	0	1	1	0	60.2	160	23.52	0	1	115	75	115	70	115	72.5	0	2	5.1	0	2	174	0	2	109	0	44	0	107	1	1	0
1	2	1	1	1	0	1	0	1	60.2	160	23.52	0	1	120	80	120	80	120	80	0	2	5.3	0	2	140	0	2	80	0	42	0	71	0	0	0
2	3	1	1	2	1	0	1	0	58	157	23.53	0	1	140	82	135	80	137.5	81	1	1	5.5	1	2	173	0	2	133	0	39	1	125	1	4	1
2	1	1	0	0	0	1	1	0	57.3	156	23.55	0	1	110	75	112	73	111	74	0	2	4.9	0	2	185	0	2	130	0	39	1	80	0	1	0
2	0	2	1	0	1	0	1	0	53.7	151	23.55	0	1	100	60	110	60	105	60	0	2	4.3	0	2	245	1	2	300	1	30	1	167	1	4	1
2	2	1	1	1	2	0	1	0	72.3	175	23.61	0	1	120	75	115	80	117.5	77.5	0	2	6.8	1	2	151	0	2	156	1	42	0	91	0	2	0
2	2	1	1	2	0	0	0	0	62	162	23.62	0	1	145	95	140	95	142.5	95	1	2	11.1	1	2	235	1	2	299	1	31	1	172	1	6	1
2	2	2	1	2	1	0	1	0	56.1	154	23.65	0	1	110	60	110	65	110	62.5	0	2	5	0	2	169	0	2	86	0	42	0	107	1	1	0
2	0	2	1	0	2	0	1	0	62.1	162	23.66	0	1	120	75	118	78	119	76.5	0	2	5.7	1	2	175	0	2	191	1	40	0	115	1	3	1
2	0	1	1	1	0	0	0	0	46.4	140	23.67	0	1	110	75	110	70	110	72.5	0	2	5.2	0	2	153	0	2	123	0	44	0	95	0	0	0
2	2	2	1	2	1	0	0	0	56.2	154	23.7	0	1	150	100	150	100	150	100	1	2	5.2	0	2	175	0	2	106	0	42	0	103	1	2	0
2	2	1	1	0	1	0	1	0	63.1	163	23.75	0	1	130	90	130	90	130	90	1	2	5.3	0	2	149	0	2	156	1	42	0	93	0	2	0
2	2	1	1	2	2	0	1	0	66.3	167	23.77	0	1	130	85	125	84	127.5	84.5	0	2	5	0	1	207	1	2	408	1	36	1	158	1	4	1
2	1	1	1	0	2	0	1	0	52.1	148	23.79	0	1	120	80	120	80	120	80	0	2	5.2	0	2	160	0	2	157	1	43	0	100	1	2	0
1	2	0	1	2	0	1	0	0	84.1	188	23.79	0	1	130	90	130	90	130	90	1	2	4.9	0	2	139	0	2	132	0	40	0	87	0	1	0
2	0	2	1	0	1	0	1	0	57.2	155	23.81	0	1	120	80	120	80	120	80	0	2	5.4	0	2	128	0	2	81	0	42	0	75	0	0	0
2	1	2	1	2	0	0	0	0	57.2	155	23.81	0	1	125	80	125	85	125	82.5	0	2	5.5	1	2	199	0	2	101	0	40	0	131	1	2	0
1	3	1	1	2	0	1	0	0	68	169	23.81	0	1	140	80	140	80	140	80	1	2	5.3	0	2	150	0	2	121	0	40	0	89	0	1	0
2	3	1	1	2	1	0	1	0	55.8	153	23.84	0	1	120	85	125	82	122.5	83.5	0	2	5.5	1	2	213	1	2	153	1	37	1	160	1	5	1
1	2	1	1	1	1	1	1	0	63.4	163	23.86	0	1	116	75	120	80	118	77.5	0	2	5.5	1	2	184	0	2	345	1	43	0	118	1	3	1
1	0	1	1	0	0	0	0	0	65.1	165	23.91	0	1	100	65	100	60	100	62.5	0	2	4.9	0	2	175	0	2	150	1	40	0	102	1	2	0
1	0	1	1	1	0	0	0	0	66	166	23.95	0	1	130	90	130	90	130	90	1	2	5.4	0	2	182	0	2	291	1	46	0	109	1	3	1
1	0	1	1	1	1	1	1	0	70.9	172	23.97	0	1	120	80	120	85	120	82.5	0	2	4.8	0	2	208	1	2	372	1	37	1	155	1	4	1
1	3	2	1	2	1	0	1	0	72.6	174	23.98	0	1	120	80	125	85	122.5	82.5	0	2	5.1	0	2	171	0	2	121	0	43	0	115	1	1	0
2	0	1	1	0	0	1	1	0	65.3	165	23.99	0	1	120	75	120	80	120	77.5	0	2	4.6	0	2	153	0	2	84	0	43	0	94	0	0	0
2	1	1	0	0	1	0	1	0	58.4	156	24	0	1	130	90	130	90	130	90	1	2	4.5	0	2	156	0	2	82	0	40	0	90	0	1	0
1	1	1	1	0	1	1	1	0	67.8	168	24.02	0	1	120	80	120	80	120	80	0	2	5.1	0	2	149	0	2	206	1	45	0	92	0	1	0
2	1	1	1	1	1	1	1	0	67	167	24.02	0	1	130	90	128	85	129	87.5	1	2	5.1	0	2	189	0	2	101	0	39	1	146	1	3	1
1	3	1	1	2	1	0	1	0	82.3	185	24.05	0	1	130	90	130	90	130	90	1	2	5.8	1	2	186	0	2	158	1	45	0	107	1	4	1
2	3	1	1	2	1	1	0	0	57.2	154	24.12	0	1	100	60	100	60	100	60	0	2	4.2	0	2	168	0	2	83	0	37	1	116	1	2	0
2	0	1	1	0	1	1	0	0	56.5	153	24.14	0	1	90	60	90	65	90	62.5	0	2	5.2	0	2	141	0	2	85	0	43	0	90	0	0	0
2	2	1	1	1	1	1	1	0	60.3	158	24.15	0	1	130	85	130	85	130	85	1	2	4.9	0	2	253	1	2	137	0	32	1	175	1	4	1
1	1	1	1	0	0	0	1	0	72.3	173	24.16	0	1	135	85	130	85	132.5	85	1	2	4.8	0	2	156	0	2	233	1	44	0	97	0	2	0
1	2	2	1	1	1	1	1	1	72.3	173	24.16	0	1	125	85	120	80	122.5	82.5	0	2	7.2	1	2	113	0	2	116	0	44	0	68	0	1	0
1	3	0	1	1	0	1	0	0	63.4	162	24.16	0	1	130	80	130	80	130	80	1	2	5.4	0	2	236	1	2	142	0	30	1	164	1	4	1
2	0	1	1	0	0	1	1	0	62	160	24.22	0	1	116	84	105	75	110.5	79.5	0	2	4.7	0	2	168	0	2	208	1	45	0	115	1	2	0
2	0	2	0	0	2	0	1	0	54.6	150	24.27	0	1	120	80	120	80	120	80	0	2	4.6	0	2	171	0	2	90	0	45	0	108	1	1	0
1	3	1	1	2	0	1	0	0	67	166	24.31	0	1	120	90	130	90	125	90	1	2	5.7	1	2	164	0	2	218	1	45	0	107	1	4	1
2	2	1	1	2	1	0	0	0	65.4	164	24.32	0	1	120	85	120	85	120	85	1	2	5.3	0	2	176	0	2	89	0	38	1	108	1	3	1
1	3	2	1	2	1	1	1	0	68.7	168	24.34	0	1	115	80	115	79	115	79.5	0	2	5.1	0	2	150	0	2	119	0	43	0	97	0	0	0
2	0	2	0	1	1	0	1	0	66.3	165	24.35	0	1	110	75	110	76	110	75.5	0	2	4.9	0	2	210	1	2	169	1	37	1	155	1	4	1
1	3	2	1	2	1	1	1	1	72.2	172	24.41	0	1	120	75	120	75	120	75	0	2	5.8	1	2	251	1	2	155	1	30	1	167	1	5	1
2	0	0	0	0	0	0	0	0	61	158	24.44	0	1	110	70	100	70	105	70	0	2	5	0	2	159	0	2	151	1	42	0	96	0	1	0
1	2	1	1	1	1	0	0	0	68.2	167	24.45	0	1	115	75	115	75	115	75	0	2	5.1	0	2	144	0	2	152	1	45	0	83	0	1	0
2	0	1	0	0	1	0	1	0	64.2	162	24.46	0	1	110	70	110	70	110	70	0	2	4.8	0	2	229	1	2	125	0	30	1	164	1	3	1
2	0	1	0	0	1	0	1	0	60.3	157	24.46	0	1	100	60	100	60	100	60	0	2	4.6	0	2	150	0	2	108	0	45	0	82	0	0	0
1	0	2	1	0	0	1	0	0	75	175	24.49	0	1	120	80	116	78	118	79	0	2	5.7	1	2	152	0	2	113	0	48	0	91	0	1	0
2	2	1	1	1	2	0	1	0	68.3	167	24.49	0	1	120	80	118	80	119	80	0	2	5.3	0	2	176	0	2	223	1	38	1	125	1	3	1
2	0	2	1	0	2	1	1	0	58.1	154	24.5	0	1	120	80	118	77	119	78.5	0	2	5.3	0	2	144	0	2	69	0	43	0	91	0	0	0
1	3	2	1	2	1	0	0	0	74.2	174	24.51	0	1	125	85	123	82	124	83.5	0	2	5.7	1	2	160	0	2	96	0	42	0	119	1	2	0
2	3	1	1	1	0	0	0	0	70	169	24.51	0	1	120	80	130	85	125	82.5	0	2	5.9	1	2	144	0	2	106	0	42	0	81	0	1	0
2	1	1	1	1	0	1	0	0	48.1	140	24.54	0	1	100	60	100	60	100	60	0	2	5	0	2	158	0	2	173	1	44	0	103	1	2	0
2	2	2	1	2	1	0	1	0	50.9	144	24.55	0	1	110	70	110	70	110	70	0	2	5.3	0	2	156	0	2	134	0	44	0	101	1	1	0
1	3	2	1	2	1	1	0	0	75.2	175	24.56	0	1	130	90	130	85	130	87.5	1	2	5.8	1	2	122	0	2	125	0	40	0	70	0	2	0
2	2	1	1	2	2	0	0	0	61.3	158	24.56	0	1	120	80	120	80	120	80	0	2	4.7	0	2	196	0	2	81	0	38	1	148	1	2	0
2	3	2	1	2	1	1	0	0	62.1	159	24.56	0	1	125	80	120	80	122.5	80	0	2	5.3	0	2	147	0	2	195	1	46	0	91	0	1	0
1	3	1	1	0	1	0	1	1	76.1	176	24.57	0	1	110	70	110	74	110	72	0	2	5.3	0	1	202	1	2	139	0	37	1	152	1	3	1
2	2	2	1	2	1	1	0	0	67	165	24.61	0	1	120	80	120	82	120	81	0	2	5.2	0	2	179	0	2	140	0	39	1	127	1	2	0
1	3	2	1	2	2	0	1	0	87.1	188	24.64	0	1	115	75	120	80	117.5	77.5	0	2	5.3	0	2	178	0	2	105	0	45	0	109	1	1	0
2	0	1	0	1	1	0	1	0	63.1	160	24.65	0	1	120	75	120	75	120	75	0	2	5	0	2	114	0	2	103	0	40	0	63	0	0	0
2	2	2	1	1	1	1	0	0	63.1	160	24.65	0	1	135	90	132	92	133.5	91	1	2	6.2	1	2	190	0	2	188	1	37	1	142	1	5	1
1	1	1	1	1	2	0	0	0	60	156	24.65	0	1	110	70	120	80	115	75	0	2	6	1	2	189	0	2	154	1	40	0	132	1	3	1
2	0	1	0	0	1	0	1	0	63.2	160	24.69	0	1	100	65	100	65	100	65	0	2	4.8	0	2	178	0	2	175	1	42	0	119	1	2	0
1	2	2	1	2	0	1	1	0	77.4	177	24.71	0	1	120	80	120	80	120	80	0	2	4.8	0	2	151	0	2	288	1	43	0	89	0	1	0
2	2	1	1	2	1	0	1	0	57.1	152	24.71	0	1	140	90	140	90	140	90	1	1	11.2	1	1	128	0	2	126	0	45	0	67	0	2	0
1	0	2	1	0	0	0	1	0	67.3	165	24.72	0	1	115	80	115	80	115	80	0	2	4.6	0	2	114	0	2	109	0	40	0	63	0	0	0
2	2	1	1	2	2	0	1	0	67.3	165	24.72	0	1	115	75	118	78	116.5	76.5	0	2	5.4	0	2	248	1	2	158	1	33	1	163	1	4	1
1	3	1	1	1	0	1	0	0	80.1	180	24.72	0	1	120	80	120	80	120	80	0	2	4.7	0	2	165	0	2	110	0	44	0	92	0	0	0
2	1	1	1	0	0	0	1	0	57.2	152	24.76	0	1	120	80	120	80	120	80	0	2	4.8	0	2	179	0	2	101	0	40	0	113	1	1	0
1	2	1	1	2	0	1	1	1	93.2	194	24.76	0	1	140	90	140	90	140	90	1	2	5.5	1	2	176	0	2	193	1	40	0	120	1	4	1
1	1	2	1	0	2	1	0	0	80.3	180	24.78	0	1	120	83	115	80	117.5	81.5	0	2	5.2	0	2	173	0	2	121	0	38	1	121	1	2	0
2	0	1	0	0	0	1	0	0	60.4	156	24.82	0	1	120	80	120	80	120	80	0	2	5.2	0	2	257	1	2	144	0	30	1	167	1	3	1
2	2	2	1	0	1	0	1	0	58.1	153	24.82	0	1	110	70	110	75	110	72.5	0	2	5	0	2	223	1	2	123	0	32	1	157	1	3	1
2	2	2	0	2	1	1	1	0	57.4	152	24.84	0	1	100	60	100	65	100	62.5	0	2	5.2	0	2	121	0	2	89	0	45	0	67	0	0	0
2	2	1	1	2	0	1	1	0	53	146	24.86	0	1	110	70	120	70	115	70	0	2	5.5	1	2	162	0	2	101	0	45	0	103	1	2	0
2	3	2	1	2	1	0	0	0	61.3	157	24.87	0	1	125	85	125	80	125	82.5	0	2	11.2	1	2	183	0	2	199	1	40	0	121	1	3	1
1	1	2	1	1	0	0	1	0	66.9	164	24.87	0	1	100	65	100	68	100	66.5	0	2	4.7	0	2	127	0	2	149	0	41	0	75	0	0	0
2	3	1	1	2	1	0	1	0	62.1	158	24.88	0	1	115	75	115	75	115	75	0	2	4.8	0	2	210	1	1	350	1	37	1	157	1	4	1
2	1	1	1	1	0	0	1	0	59	154	24.88	0	1	100	80	140	90	120	85	1	2	5.2	0	2	178	0	2	92	0	41	0	110	1	2	0
2	2	1	1	1	2	1	1	0	66.1	163	24.88	0	1	120	83	120	80	120	81.5	0	2	5.2	0	2	158	0	2	114	0	43	0	90	0	0	0
2	2	1	1	0	0	0	0	0	54.6	148	24.93	0	1	125	90	120	85	122.5	87.5	1	2	5.6	1	2	121	0	2	87	0	38	1	70	0	3	1
2	2	2	1	1	0	0	0	0	56.1	150	24.93	0	1	115	80	115	75	115	77.5	0	2	4.8	0	2	187	0	2	154	1	40	0	113	1	2	0
1	3	2	1	2	1	1	1	0	70.4	168	24.94	0	1	120	80	120	80	120	80	0	2	5.4	0	2	150	0	2	153	1	43	0	92	0	1	0
2	0	2	0	0	1	0	1	0	58.4	153	24.95	0	1	100	60	100	65	100	62.5	0	2	5	0	2	168	0	2	211	1	44	0	101	1	2	0
1	1	2	1	1	2	1	1	0	71.3	169	24.96	0	1	120	85	120	80	120	82.5	0	2	4.8	0	2	252	1	2	313	1	33	1	175	1	4	1
1	1	1	1	2	0	0	0	0	73	171	24.96	0	1	114	83	115	80	114.5	81.5	0	2	5.2	0	2	166	0	2	169	1	41	0	108	1	2	0
2	2	1	1	2	0	1	1	0	63.2	159	25	0	1	110	70	110	65	110	67.5	0	2	5.4	0	2	147	0	2	90	0	42	0	85	0	0	0
2	2	1	0	1	1	1	1	0	59.3	154	25	0	1	90	60	90	60	90	60	0	2	5	0	2	185	0	2	155	1	42	0	103	1	2	0
2	3	1	1	2	0	1	1	0	56.3	150	25.02	1	2	120	80	120	80	120	80	0	2	5.4	0	2	186	0	2	279	1	42	0	106	1	2	0
2	1	1	0	1	1	0	1	0	64.1	160	25.04	1	2	120	75	120	75	120	75	0	2	5.3	0	2	166	0	2	125	0	45	0	94	0	0	0
2	2	1	1	2	1	1	0	0	69.1	166	25.08	1	2	123	70	120	75	121.5	72.5	0	2	5	0	2	152	0	2	196	1	43	0	105	1	2	0
1	3	0	1	2	1	0	1	0	81.3	180	25.09	1	2	120	80	120	80	120	80	0	2	5.5	1	2	121	0	2	216	1	38	1	134	1	4	1
2	0	2	1	1	1	0	0	0	60.3	155	25.1	1	2	100	60	100	60	100	60	0	2	5.1	0	2	137	0	2	118	0	44	0	82	0	0	0
2	0	1	0	0	1	1	1	0	65.1	161	25.11	1	2	110	75	110	75	110	75	0	2	5.1	0	2	148	0	2	105	0	45	0	91	0	0	0
1	1	1	1	1	1	0	0	1	70.1	167	25.14	1	2	125	80	120	80	122.5	80	0	2	4.6	0	2	192	0	2	218	1	38	1	128	1	3	1
1	0	1	1	0	1	0	1	0	70.1	167	25.14	1	2	110	65	110	70	110	67.5	0	2	5.3	0	2	185	0	2	146	0	42	0	121	1	1	0
2	2	2	1	2	2	0	1	1	70.1	167	25.14	1	2	90	65	90	66	90	65.5	0	2	4.6	0	2	153	0	2	89	0	45	0	87	0	0	0
1	2	1	1	1	0	0	0	0	70.1	167	25.14	1	2	120	80	120	80	120	80	0	2	5.4	0	2	206	1	2	316	1	38	1	154	1	4	1
2	1	1	1	1	2	1	1	0	66	162	25.15	1	2	120	80	120	80	120	80	0	2	4.9	0	2	194	0	1	460	1	37	1	145	1	3	1
2	0	2	0	1	1	1	1	0	69.4	166	25.19	1	2	125	80	125	85	125	82.5	0	2	5.3	0	2	207	1	2	226	1	42	0	134	1	3	1
1	2	1	1	1	1	0	0	0	69.4	166	25.19	1	2	130	90	130	85	130	87.5	1	2	5.1	0	2	198	0	2	132	0	40	0	132	1	2	0
2	2	1	1	1	0	0	1	0	76.3	174	25.2	1	2	100	65	100	60	100	62.5	0	2	10.6	1	1	263	1	1	164	1	29	1	178	1	5	1
1	1	1	1	1	2	0	0	0	78.1	176	25.21	1	2	120	80	120	80	120	80	0	2	5	0	2	222	1	2	214	1	32	1	171	1	4	1
2	2	2	1	2	1	1	1	0	69.5	166	25.22	1	2	120	75	120	75	120	75	0	2	5.5	1	2	145	0	2	91	0	44	0	87	0	1	0
1	1	1	1	0	0	0	0	0	72.2	169	25.28	1	2	120	80	120	80	120	80	0	2	4.9	0	2	237	1	2	153	1	30	1	155	1	4	1
1	0	2	1	0	1	1	0	0	85.6	184	25.28	1	2	125	85	125	85	125	85	1	2	4.9	0	2	141	0	2	124	0	47	0	70	0	1	0
2	1	1	0	1	0	0	1	0	60	154	25.3	1	2	120	90	130	90	125	90	1	2	5.5	1	2	214	1	2	209	1	38	1	143	1	6	1
1	0	2	1	0	1	0	1	0	78.4	176	25.31	1	2	115	75	115	75	115	75	0	2	4.7	0	2	179	0	2	283	1	44	0	103	1	2	0
1	0	2	1	0	1	0	0	0	67.3	163	25.33	1	2	115	75	115	70	115	72.5	0	2	4.3	0	2	155	0	2	150	1	44	0	101	1	2	0
1	1	2	0	0	1	0	1	0	60.1	154	25.34	1	2	120	80	120	80	120	80	0	2	11.7	1	2	184	0	2	391	1	39	1	140	1	4	1
2	3	1	1	2	1	1	0	0	63.3	158	25.36	1	2	120	80	120	80	120	80	0	2	5.3	0	2	177	0	1	114	0	42	0	129	1	1	0
1	3	2	1	2	1	1	0	1	64.3	159	25.43	1	2	125	85	125	80	125	82.5	0	2	5.2	0	2	139	0	2	163	1	47	0	68	0	1	0
2	1	1	1	1	2	0	0	0	59.6	153	25.46	1	2	100	60	90	40	95	50	0	2	5	0	2	152	0	2	89	0	43	0	95	0	0	0
2	0	1	1	0	0	0	1	0	59.7	153	25.5	1	2	115	75	115	80	115	77.5	0	2	5.8	1	2	124	0	2	78	0	46	0	70	0	1	0
2	3	0	1	1	1	0	1	0	71.2	167	25.53	1	2	130	90	130	90	130	90	1	1	5.8	1	2	197	0	2	264	1	40	0	126	1	4	1
2	3	1	1	2	2	0	1	0	68.7	164	25.54	1	2	110	75	110	75	110	75	0	2	5.6	1	2	183	0	2	106	0	42	0	102	1	2	0
1	3	1	1	1	1	1	0	0	75.7	172	25.59	1	2	150	90	150	90	150	90	1	2	5.6	1	2	207	1	2	122	0	38	1	155	1	5	1
2	3	1	1	2	0	1	1	0	60.7	154	25.59	1	2	130	90	130	90	130	90	1	2	10	1	2	196	0	2	594	1	37	1	141	1	5	1
2	0	1	0	0	1	0	0	0	63.1	157	25.6	1	2	110	70	120	80	115	75	0	2	5.4	0	2	147	0	2	159	1	40	0	87	0	1	0
2	2	1	1	2	1	1	1	0	66.4	161	25.62	1	2	120	80	120	80	120	80	0	2	5.4	0	2	132	0	2	98	0	45	0	81	0	0	0
1	1	2	1	0	2	0	1	0	83	180	25.62	1	2	120	75	115	75	117.5	75	0	2	5.2	0	2	146	0	2	112	0	48	0	89	0	0	0
2	1	1	0	1	1	0	1	0	63.2	157	25.64	1	2	120	80	120	80	120	80	0	2	4.7	0	2	146	0	2	189	1	45	0	87	0	1	0
1	1	0	1	0	1	1	0	0	78.6	175	25.67	1	2	120	80	120	80	120	80	0	2	4.9	0	2	104	0	2	113	0	44	0	52	0	0	0
1	1	2	0	1	1	1	0	0	78.7	175	25.7	1	2	120	80	120	80	120	80	0	2	5.1	0	2	254	1	2	133	0	28	1	171	1	3	1
1	1	2	1	1	1	0	1	0	74.3	170	25.71	1	2	100	65	100	60	100	62.5	0	2	5	0	2	171	0	2	178	1	41	0	108	1	2	0
2	1	2	0	1	0	0	1	0	64.2	158	25.72	1	2	120	80	115	80	117.5	80	0	2	5.2	0	2	156	0	2	79	0	44	0	96	0	0	0
2	2	1	1	1	2	0	1	0	57.1	149	25.72	1	2	125	85	125	80	125	82.5	0	2	5.1	0	2	164	0	2	122	0	40	0	95	0	0	0
1	1	2	1	1	0	0	0	1	70.9	166	25.73	1	2	120	80	120	80	120	80	0	2	5	0	2	209	1	2	138	0	37	1	142	1	3	1
2	0	1	1	0	1	0	1	0	64.3	158	25.76	1	2	115	75	115	78	115	76.5	0	2	5.1	0	2	120	0	2	95	0	48	0	56	0	0	0
2	0	1	1	1	0	1	1	0	60.3	153	25.76	1	2	100	70	100	70	100	70	0	2	4.6	0	2	163	0	2	172	1	44	0	81	0	1	0
2	2	1	1	2	1	1	0	0	58	150	25.78	1	2	110	90	120	80	115	85	1	2	5.3	0	2	203	1	2	208	1	40	0	136	1	4	1
2	1	1	0	0	0	1	1	0	66	160	25.78	1	2	115	76	112	78	113.5	77	0	2	5.9	1	2	178	0	2	224	1	40	0	112	1	3	1
1	3	1	1	2	1	0	1	0	70.2	165	25.79	1	2	135	95	135	90	135	92.5	1	2	5.8	1	2	164	0	2	103	0	45	0	102	1	3	1
2	2	0	1	2	1	0	0	0	66.9	161	25.81	1	2	120	80	130	70	125	75	0	2	5.3	0	2	153	0	2	101	0	42	0	102	1	1	0
2	3	2	0	2	1	0	1	0	70.3	165	25.82	1	2	135	95	130	90	132.5	92.5	1	2	4.7	0	2	152	0	2	103	0	45	0	96	0	1	0
2	2	2	1	2	2	1	1	0	67	161	25.85	1	2	120	92	118	80	119	86	1	2	5.3	0	2	155	0	2	102	0	42	0	99	0	1	0
1	3	1	1	1	1	1	0	0	79.2	175	25.86	1	2	140	80	140	85	140	82.5	1	2	5.2	0	2	149	0	2	98	0	45	0	86	0	1	0
2	1	1	1	1	0	1	0	0	67.1	161	25.89	1	2	112	72	110	78	111	75	0	2	4.9	0	2	154	0	2	92	0	43	0	98	0	0	0
1	2	2	1	1	0	1	0	0	73.2	168	25.94	1	2	150	100	150	100	150	100	1	1	5.4	0	2	197	0	2	418	1	40	0	137	1	3	1
2	3	2	1	2	1	1	0	0	73.2	168	25.94	1	2	140	90	140	90	140	90	1	1	5.3	0	2	130	0	1	163	1	48	0	76	0	2	0
2	1	1	1	2	1	0	1	0	58.4	150	25.96	1	2	120	80	120	80	120	80	0	2	5.8	1	2	144	0	2	93	0	46	0	70	0	1	0
2	3	1	1	2	2	1	1	0	64	157	25.96	1	2	120	85	115	75	117.5	80	0	2	5.8	1	2	217	1	2	109	0	33	1	161	1	4	1
2	2	1	1	2	1	0	1	0	68.3	162	26.03	1	2	120	80	118	78	119	79	0	2	5.5	1	2	193	0	1	171	1	37	1	151	1	4	1
2	3	1	1	2	1	0	1	0	68.3	162	26.03	1	2	115	70	115	70	115	70	0	2	10.1	1	1	249	1	1	296	1	30	1	162	1	5	1
2	2	2	1	1	0	0	1	0	65	158	26.04	1	2	205	119	200	115	202.5	117	1	1	5.3	0	2	142	0	2	176	1	48	0	80	0	2	0
2	2	2	0	1	1	1	1	0	65	158	26.04	1	2	100	70	130	80	115	75	0	2	5.7	1	2	172	0	2	107	0	44	0	113	1	2	0
1	3	1	1	1	2	0	0	0	87.3	183	26.07	1	2	130	90	130	90	130	90	1	2	5.4	0	2	132	0	2	261	1	40	0	82	0	2	0
1	1	0	1	1	1	0	0	0	78.1	173	26.1	1	2	120	80	130	75	125	77.5	0	2	5.6	1	2	183	0	2	156	1	42	0	107	1	3	1
2	2	2	1	1	1	1	1	0	70.3	164	26.14	1	2	115	75	115	80	115	77.5	0	2	4.8	0	2	191	0	2	174	1	38	1	140	1	3	1
2	0	2	0	0	2	0	1	0	60.4	152	26.14	1	2	120	80	120	80	120	80	0	2	5.1	0	2	199	0	2	159	1	41	0	136	1	2	0
1	3	1	1	1	1	0	0	1	79.2	174	26.16	1	2	140	90	140	90	140	90	1	2	5.7	1	2	172	0	2	174	1	41	0	103	1	4	1
1	3	2	1	2	1	0	0	0	79.3	174	26.19	1	2	120	80	120	80	120	80	0	2	5.1	0	2	259	1	2	197	1	30	1	168	1	4	1
2	1	1	0	1	0	0	1	0	63	155	26.22	1	2	120	80	125	90	122.5	85	1	2	5.6	1	2	162	0	2	158	1	41	0	106	1	4	1
1	0	1	0	0	2	1	0	0	77.6	172	26.23	1	2	120	80	120	80	120	80	0	2	5	0	2	150	0	2	127	0	45	0	90	0	0	0
2	3	2	1	2	1	0	0	0	72.3	166	26.24	1	2	140	90	140	90	140	90	1	2	5.1	0	2	192	0	2	418	1	41	0	121	1	3	1
2	0	1	1	0	2	1	1	0	67.2	160	26.25	1	2	110	65	110	70	110	67.5	0	2	4.4	0	2	133	0	2	82	0	45	0	70	0	0	0
2	3	1	1	1	0	0	0	0	67.2	160	26.25	1	2	125	85	127	85	126	85	1	2	5.6	1	2	176	0	2	79	0	40	0	119	1	3	1
1	0	1	1	0	1	1	1	0	75	169	26.26	1	2	125	85	120	80	122.5	82.5	0	2	5.6	1	2	172	0	2	277	1	37	1	122	1	4	1
2	2	1	1	1	1	0	0	0	62.3	154	26.27	1	2	120	80	120	80	120	80	0	2	5.3	0	2	150	0	2	146	0	40	0	92	0	0	0
1	2	2	1	1	0	0	1	1	73.3	167	26.28	1	2	130	90	130	90	130	90	1	2	5	0	2	176	0	2	238	1	42	0	106	1	3	1
1	2	2	1	2	0	1	0	0	73.3	167	26.28	1	2	115	70	115	75	115	72.5	0	2	5.3	0	2	187	0	2	203	1	42	0	121	1	2	0
2	2	2	1	1	2	0	0	0	67.3	160	26.29	1	2	130	85	130	85	130	85	1	2	5	0	2	156	0	2	79	0	44	0	89	0	1	0
2	1	1	1	1	2	1	1	0	64.9	157	26.33	1	2	110	70	120	70	115	70	0	2	5.1	0	2	111	0	2	86	0	45	0	60	0	0	0
2	0	1	1	0	2	0	1	0	59.3	150	26.36	1	2	115	70	110	70	112.5	70	0	2	4.9	0	2	151	0	2	104	0	43	0	102	1	1	0
2	3	2	1	2	0	1	1	0	59.3	150	26.36	1	2	130	90	130	85	130	87.5	1	2	5.4	0	2	182	0	2	82	0	45	0	103	1	2	0
2	1	2	0	0	1	0	1	0	60.1	151	26.36	1	2	120	75	120	80	120	77.5	0	2	4.8	0	2	159	0	2	110	0	41	0	88	0	0	0
1	3	1	1	2	0	1	0	0	74.4	168	26.36	1	2	140	90	140	90	140	90	1	2	9.1	1	2	306	1	2	666	1	27	1	185	1	6	1
2	1	2	1	2	1	1	1	0	75.3	169	26.36	1	2	135	90	130	85	132.5	87.5	1	2	5.3	0	2	183	0	2	135	0	39	1	141	1	3	1
2	1	1	1	1	0	0	0	0	59.4	150	26.4	1	2	120	80	120	85	120	82.5	0	2	5.5	1	2	154	0	2	188	1	44	0	99	0	2	0
1	0	2	1	0	1	1	1	0	73.8	167	26.46	1	2	120	80	120	80	120	80	0	2	5.1	0	2	141	0	2	117	0	46	0	90	0	0	0
2	3	1	1	2	0	0	1	0	62	153	26.49	1	2	120	80	129	80	124.5	80	0	2	5.3	0	2	191	0	2	146	0	39	1	125	1	2	0
2	3	1	0	2	0	1	1	0	61.2	152	26.49	1	2	130	90	130	85	130	87.5	1	2	5.5	1	2	147	0	2	107	0	45	0	82	0	2	0
2	3	1	1	2	2	1	0	0	62.9	154	26.52	1	2	120	80	120	80	120	80	0	2	5.3	0	2	196	0	2	194	1	40	0	132	1	2	0
2	3	1	1	1	2	1	1	0	55	144	26.52	1	2	140	100	160	100	150	100	1	2	5.8	1	2	211	1	2	116	0	37	1	145	1	5	1
2	2	1	1	1	1	0	0	0	74.9	168	26.54	1	2	130	95	128	90	129	92.5	1	2	5.6	1	2	126	0	2	171	1	46	0	70	0	3	1
1	3	0	1	2	1	1	1	0	95.9	190	26.57	1	2	125	80	120	80	122.5	80	0	2	5	0	2	112	0	2	124	0	37	1	62	0	1	0
1	1	2	1	1	0	1	1	0	82.3	176	26.57	1	2	120	80	120	80	120	80	0	2	5.2	0	2	141	0	2	361	1	42	0	79	0	1	0
2	1	1	1	2	0	0	0	0	66.4	158	26.6	1	2	110	70	110	70	110	70	0	1	5.4	0	2	209	1	2	157	1	38	1	143	1	4	1
2	2	2	1	2	1	0	1	0	68.1	160	26.6	1	2	120	80	130	80	125	80	0	2	6.2	1	2	179	0	2	252	1	42	0	113	1	3	1
1	2	1	1	2	1	1	1	0	74.3	167	26.64	1	2	120	80	120	80	120	80	0	2	5	0	2	142	0	2	111	0	45	0	81	0	0	0
2	2	1	1	2	2	1	1	0	67.4	159	26.66	1	2	120	80	120	80	120	80	0	2	4.9	0	2	166	0	2	96	0	42	0	108	1	1	0
2	1	2	1	1	0	0	1	0	70	162	26.67	1	2	120	83	118	80	119	81.5	0	2	5.2	0	2	191	0	2	128	0	38	1	142	1	2	0
2	0	1	1	0	1	0	1	0	68.3	160	26.68	1	2	120	80	120	80	120	80	0	2	5	0	2	198	0	2	180	1	42	0	129	1	2	0
2	0	1	1	0	1	0	1	0	63.3	154	26.69	1	2	100	60	100	60	100	60	0	2	5.2	0	2	188	0	2	124	0	40	0	121	1	1	0
1	3	0	1	2	2	0	0	1	79	172	26.7	1	2	150	110	160	110	155	110	1	2	5.9	1	2	181	0	2	154	1	40	0	115	1	4	1
2	3	1	1	1	2	1	1	0	60.1	150	26.71	1	2	115	70	115	75	115	72.5	0	2	5.5	1	2	276	1	2	233	1	30	1	174	1	5	1
2	3	2	1	2	2	0	1	0	75.4	168	26.71	1	2	125	80	120	80	122.5	80	0	2	4.9	0	2	139	0	2	131	0	38	1	91	0	1	0
2	0	1	0	0	1	0	0	0	70.2	162	26.75	1	2	110	70	110	70	110	70	0	2	4.2	0	2	157	0	2	117	0	44	0	89	0	0	0
2	2	1	1	2	1	1	1	0	70.2	162	26.75	1	2	140	90	135	80	137.5	85	1	2	4.9	0	2	152	0	2	233	1	40	0	95	0	2	0
2	1	1	0	0	1	1	1	0	70.3	162	26.79	1	2	120	80	120	80	120	80	0	2	5.2	0	2	150	0	2	114	0	40	0	96	0	0	0
2	3	1	1	2	1	0	1	0	70.3	162	26.79	1	2	120	80	122	82	121	81	0	2	5.7	1	2	208	1	2	114	0	36	1	160	1	4	1
2	2	1	1	0	0	0	0	0	73	165	26.81	1	2	118	78	115	75	116.5	76.5	0	2	6.3	1	2	218	1	2	207	1	30	1	166	1	5	1
1	2	1	1	2	1	1	1	0	74.8	167	26.82	1	2	130	85	125	84	127.5	84.5	0	2	5.6	1	2	230	1	2	170	1	32	1	165	1	5	1
2	3	1	1	2	2	0	1	0	72.2	164	26.84	1	2	120	80	120	80	120	80	0	2	5.2	0	2	245	1	2	151	1	30	1	174	1	4	1
2	3	2	1	2	1	0	1	0	64.5	155	26.85	1	2	120	80	123	84	121.5	82	0	2	4.8	0	2	164	0	2	149	0	42	0	112	1	1	0
1	1	1	1	0	0	1	0	0	77.6	170	26.85	1	2	120	80	120	80	120	80	0	2	4.5	0	2	166	0	2	185	1	38	1	101	1	3	1
2	0	1	1	0	1	0	1	0	73.2	165	26.89	1	2	120	80	120	80	120	80	0	2	4.9	0	2	140	0	2	102	0	44	0	80	0	0	0
2	2	2	1	2	0	0	1	0	68.9	160	26.91	1	2	120	80	118	78	119	79	0	2	6.3	1	2	232	1	2	177	1	33	1	170	1	5	1
1	1	2	1	1	2	1	1	0	83.4	176	26.92	1	2	120	80	120	80	120	80	0	2	5.8	1	2	119	0	2	105	0	44	0	60	0	1	0
1	1	1	1	1	2	0	1	0	75.1	167	26.93	1	2	125	85	125	85	125	85	1	2	7.2	1	2	138	0	2	222	1	42	0	88	0	3	1
2	3	1	1	2	0	1	1	0	63.1	153	26.96	1	2	130	90	130	85	130	87.5	1	1	4.9	0	1	177	0	2	153	1	39	1	112	1	4	1
2	3	2	1	1	2	0	1	0	56	144	27.01	1	2	150	90	150	100	150	95	1	1	6	1	2	184	0	2	102	0	45	0	113	1	3	1
1	1	2	1	1	0	0	1	0	78.1	170	27.02	1	2	110	70	110	70	110	70	0	2	4.9	0	2	167	0	2	124	0	41	0	103	1	1	0
2	1	2	0	0	1	0	1	0	61.8	151	27.1	1	2	110	65	110	65	110	65	0	2	4.2	0	2	128	0	2	90	0	40	0	66	0	0	0
2	2	2	0	2	2	0	1	0	69.4	160	27.11	1	2	120	85	120	80	120	82.5	0	2	5.8	1	2	231	1	2	122	0	30	1	162	1	4	1
2	2	2	1	1	1	0	1	0	73.2	164	27.22	1	2	115	75	116	76	115.5	75.5	0	2	5.9	1	2	125	0	2	237	1	40	0	70	0	2	0
2	2	2	1	1	2	0	1	0	75	166	27.22	1	2	120	80	120	70	120	75	0	2	9.7	1	1	172	0	1	370	1	44	0	107	1	3	1
2	2	1	1	1	0	0	1	0	58.9	147	27.26	1	2	110	70	110	75	110	72.5	0	2	5.3	0	2	181	0	2	128	0	40	0	129	1	1	0
1	1	1	1	0	0	0	0	0	77	168	27.28	1	2	121	76	118	75	119.5	75.5	0	2	5.4	0	2	122	0	2	127	0	47	0	70	0	0	0
1	0	1	1	0	0	1	0	0	88.4	180	27.28	1	2	115	75	115	75	115	75	0	2	5.1	0	2	185	0	2	316	1	39	1	130	1	3	1
2	1	1	0	0	2	0	1	0	61.4	150	27.29	1	2	120	80	120	80	120	80	0	2	5.1	0	2	213	1	2	228	1	32	1	154	1	4	1
2	0	1	1	1	1	1	1	0	74.3	165	27.29	1	2	125	85	120	80	122.5	82.5	0	2	4.8	0	2	151	0	2	176	1	45	0	97	0	1	0
1	0	1	1	0	0	0	0	0	81.7	173	27.3	1	2	130	90	130	85	130	87.5	1	2	5	0	2	128	0	2	98	0	46	0	71	0	1	0
2	1	1	1	0	1	1	0	0	70.8	161	27.31	1	2	115	65	115	70	115	67.5	0	2	5.3	0	2	187	0	2	135	0	42	0	117	1	1	0
2	2	2	1	1	2	0	0	0	75.3	166	27.33	1	2	120	80	130	100	125	90	1	2	5.1	0	2	139	0	2	178	1	43	0	82	0	2	0
2	3	1	1	2	0	0	1	0	70	160	27.34	1	2	120	80	120	80	120	80	0	2	5.2	0	2	184	0	2	131	0	42	0	116	1	1	0
2	0	2	1	0	2	1	1	0	63.2	152	27.35	1	2	100	60	110	60	105	60	0	2	4.3	0	2	154	0	2	81	0	45	0	96	0	0	0
2	2	1	1	1	2	0	1	0	74.5	165	27.36	1	2	135	85	130	80	132.5	82.5	1	2	5.8	1	2	225	1	2	199	1	31	1	165	1	6	1
2	2	1	1	1	1	0	1	0	70.1	160	27.38	1	2	125	80	125	80	125	80	0	2	5.2	0	2	144	0	2	126	0	45	0	80	0	0	0
2	2	2	1	0	1	1	1	0	65	154	27.41	1	2	120	90	120	90	120	90	1	2	5.8	1	2	161	0	2	152	1	44	0	101	1	4	1
2	0	2	0	0	1	1	1	0	70.2	160	27.42	1	2	120	80	120	80	120	80	0	2	5.3	0	2	141	0	2	89	0	45	0	83	0	0	0
2	2	1	1	2	1	0	1	0	70.2	160	27.42	1	2	160	100	160	100	160	100	1	2	5.4	0	2	212	1	2	166	1	38	1	155	1	5	1
2	1	1	1	2	1	1	1	0	72.1	162	27.47	1	2	90	65	90	65	90	65	0	2	5	0	2	177	0	2	131	0	45	0	119	1	1	0
1	1	2	1	1	0	1	1	0	87.2	178	27.52	1	2	115	80	114	76	114.5	78	0	2	11.4	1	2	173	0	2	242	1	39	1	122	1	4	1
2	3	2	1	2	0	1	1	0	67	156	27.53	1	2	125	90	124	86	124.5	88	1	2	6	1	2	224	1	2	209	1	33	1	159	1	6	1
2	2	1	1	2	0	1	0	0	62.1	150	27.6	1	2	120	80	118	80	119	80	0	2	5.4	0	2	206	1	2	139	0	35	1	155	1	3	1
2	0	2	0	0	2	1	1	0	63	151	27.63	1	2	100	60	95	60	97.5	60	0	2	4.8	0	2	203	1	2	120	0	38	1	145	1	3	1
2	2	1	1	1	1	0	1	0	75.3	165	27.66	1	2	110	75	110	75	110	75	0	1	5.3	0	2	205	1	2	83	0	37	1	152	1	3	1
2	2	1	1	1	0	1	1	0	73.5	163	27.66	1	2	120	80	120	80	120	80	0	2	6.3	1	2	218	1	1	389	1	37	1	165	1	5	1
2	1	1	0	1	0	0	1	0	64	152	27.7	1	2	130	90	125	85	127.5	87.5	1	2	5.5	1	2	174	0	2	108	0	44	0	103	1	3	1
2	3	1	1	2	0	0	0	0	63.2	151	27.72	1	2	120	80	120	75	120	77.5	0	2	5.6	1	2	185	0	2	121	0	39	1	118	1	3	1
2	2	1	1	1	1	0	0	0	72.8	162	27.74	1	2	105	70	104	70	104.5	70	0	2	5.3	0	2	148	0	2	134	0	40	0	94	0	0	0
1	3	2	1	2	2	1	1	0	85	175	27.76	1	2	125	80	125	80	125	80	0	2	10.2	1	2	211	1	2	239	1	40	0	137	1	4	1
2	2	2	1	1	1	0	1	0	79.3	169	27.77	1	2	115	75	115	75	115	75	0	2	5.4	0	2	185	0	2	107	0	44	0	105	1	1	0
1	1	2	1	1	1	1	1	0	72.9	162	27.78	1	2	125	85	125	85	125	85	1	2	5.2	0	2	158	0	2	307	1	44	0	83	0	2	0
2	1	1	1	0	1	1	1	0	70.3	159	27.81	1	2	100	65	100	65	100	65	0	2	4.5	0	2	216	1	2	95	0	37	1	142	1	3	1
2	2	1	1	2	0	1	0	0	70.3	159	27.81	1	2	115	75	120	80	117.5	77.5	0	2	5.9	1	2	247	1	2	135	0	30	1	169	1	4	1
2	1	2	1	1	0	0	1	0	64.3	152	27.83	1	2	90	60	90	55	90	57.5	0	2	4.8	0	2	189	0	2	91	0	42	0	127	1	1	0
1	3	1	1	2	1	1	1	0	74	163	27.85	1	2	130	90	125	90	127.5	90	1	2	5.4	0	2	271	1	2	240	1	30	1	176	1	5	1
2	0	1	0	0	2	1	1	0	56.2	142	27.87	1	2	120	80	120	80	120	80	0	2	5.8	1	2	115	0	2	92	0	43	0	91	0	1	0
2	3	2	1	2	1	1	1	0	69.6	158	27.88	1	2	115	75	115	70	115	72.5	0	2	5.3	0	2	270	1	1	396	1	30	1	172	1	4	1
1	1	1	1	0	0	1	0	0	75	164	27.89	1	2	100	70	130	80	115	75	0	2	5.6	1	2	161	0	2	103	0	45	0	102	1	2	0
2	2	2	1	0	0	0	0	0	68	156	27.94	1	2	130	110	140	110	135	110	1	2	6	1	2	202	1	2	208	1	36	1	125	1	6	1
1	3	1	1	2	0	0	1	0	74.3	163	27.96	1	2	130	85	130	85	130	85	1	2	10.3	1	1	165	0	2	185	1	39	1	110	1	5	1
2	1	2	1	2	0	0	1	0	67.2	155	27.97	1	2	120	80	115	80	117.5	80	0	2	5.1	0	2	175	0	2	125	0	45	0	107	1	1	0
2	2	0	1	0	1	1	0	0	66.4	154	28	1	2	120	85	120	80	120	82.5	0	2	5.4	0	2	145	0	2	142	0	43	0	89	0	0	0
1	1	1	1	1	0	0	0	1	73.5	162	28.01	1	2	130	80	130	80	130	80	1	2	4.6	0	2	198	0	2	339	1	37	1	129	1	4	1
2	0	1	0	0	2	1	0	0	63.1	150	28.04	1	2	115	75	115	75	115	75	0	2	4.9	0	2	221	1	2	131	0	29	1	158	1	3	1
2	3	1	1	2	2	1	1	0	80.1	169	28.05	1	2	120	80	118	81	119	80.5	0	2	5.5	1	2	185	0	2	115	0	39	1	132	1	3	1
1	1	1	1	0	0	1	1	0	93	182	28.08	1	2	140	100	150	100	145	100	1	2	6.1	1	2	153	0	2	225	1	43	0	101	1	4	1
2	3	0	1	1	1	0	0	0	70.1	158	28.08	1	2	120	85	120	80	120	82.5	0	2	5	0	2	169	0	2	91	0	41	0	109	1	1	0
2	3	2	1	2	2	0	1	0	73.8	162	28.12	1	2	150	90	150	90	150	90	1	2	7.4	1	1	117	0	1	213	1	44	0	63	0	3	1
1	3	0	1	2	1	1	1	0	75.7	164	28.15	1	2	130	90	130	80	130	85	1	2	5.3	0	2	159	0	2	131	0	40	0	95	0	1	0
2	0	1	0	0	2	0	1	0	64.2	151	28.16	1	2	120	80	120	80	120	80	0	2	4.9	0	2	199	0	2	222	1	36	1	151	1	3	1
2	0	2	0	0	1	1	0	0	70.4	158	28.2	1	2	120	80	120	80	120	80	0	2	4.9	0	2	133	0	2	386	1	46	0	81	0	1	0
2	2	0	1	1	1	0	1	0	69.6	157	28.24	1	2	130	90	130	90	130	90	1	2	5.1	0	2	140	0	2	86	0	45	0	80	0	1	0
2	0	1	0	0	1	0	0	0	65.3	152	28.26	1	2	125	80	125	80	125	80	0	2	6.3	1	2	185	0	2	205	1	40	0	131	1	3	1
1	1	1	1	1	0	0	1	0	81.7	170	28.27	1	2	110	75	110	75	110	75	0	2	5.6	1	2	160	0	2	203	1	43	0	103	1	3	1
2	0	1	0	0	2	0	1	0	72.4	160	28.28	1	2	120	80	120	80	120	80	0	2	5.8	1	2	198	0	2	108	0	36	1	132	1	3	1
2	2	2	1	1	1	1	1	0	76.1	164	28.29	1	2	120	80	120	80	120	80	0	2	5.2	0	2	200	1	2	97	0	40	0	137	1	2	0
2	2	2	1	2	0	0	0	0	68	155	28.3	1	2	120	80	130	80	125	80	0	2	5.6	1	2	229	1	2	125	0	37	1	138	1	4	1
2	2	2	1	2	1	1	1	0	63.7	150	28.31	1	2	120	80	120	80	120	80	0	1	5	0	2	210	1	2	103	0	37	1	132	1	3	1
1	2	1	1	1	1	1	1	1	77.1	165	28.32	1	2	125	80	125	80	125	80	0	2	5.2	0	2	201	1	2	165	1	38	1	146	1	4	1
2	2	0	1	1	2	1	0	0	65.6	152	28.39	1	2	130	90	130	90	130	90	1	2	5.2	0	2	197	0	2	228	1	40	0	118	1	3	1
2	2	0	1	0	1	1	1	0	80.2	168	28.42	1	2	130	88	128	90	129	89	1	2	6	1	2	307	1	2	201	1	28	1	185	1	6	1
1	2	1	1	0	0	1	0	0	70.1	157	28.44	1	2	100	60	100	60	100	60	0	2	5.4	0	2	162	0	2	201	1	45	0	95	0	1	0
2	0	2	0	0	2	1	1	0	64	150	28.44	1	2	106	68	100	70	103	69	0	2	5.6	1	2	162	0	2	76	0	40	0	108	1	2	0
1	3	1	1	1	1	0	1	0	81.3	169	28.47	1	2	100	70	100	70	100	70	0	2	4.4	0	2	164	0	2	232	1	45	0	98	0	1	0
1	0	2	1	0	1	0	1	1	89.3	177	28.5	1	2	120	80	122	79	121	79.5	0	2	5.2	0	2	175	0	2	217	1	41	0	118	1	2	0
2	2	1	1	2	0	1	1	0	65.2	151	28.6	1	2	125	85	125	80	125	82.5	0	2	5.4	0	2	216	1	1	130	0	36	1	160	1	3	1
2	0	2	0	0	0	1	1	0	75.1	162	28.62	1	2	115	70	115	70	115	70	0	2	4.4	0	2	148	0	2	111	0	40	0	86	0	0	0
2	0	1	0	0	2	1	1	0	76.1	163	28.64	1	2	110	70	110	70	110	70	0	2	4.6	0	2	165	0	2	166	1	46	0	118	1	2	0
2	1	1	1	0	0	0	1	0	68	154	28.67	1	2	100	70	100	70	100	70	0	2	4.4	0	2	162	0	2	124	0	45	0	92	0	0	0
2	1	1	1	1	1	1	0	0	75.3	162	28.69	1	2	115	75	115	75	115	75	0	2	4.8	0	2	173	0	2	182	1	42	0	110	1	2	0
2	1	2	1	1	1	0	1	0	67.2	153	28.71	1	2	110	70	112	74	111	72	0	2	5.3	0	2	139	0	2	136	0	44	0	85	0	0	0
1	2	1	1	1	1	0	0	0	97.2	184	28.71	1	2	125	85	125	80	125	82.5	0	2	5.1	0	2	215	1	2	95	0	39	1	160	1	3	1
2	1	1	1	1	1	1	0	0	76.3	163	28.72	1	2	130	90	130	90	130	90	1	2	4.2	0	2	190	0	2	132	0	37	1	118	1	3	1
2	2	1	1	1	0	0	1	0	69	155	28.72	1	2	130	90	130	80	130	85	1	2	5.9	1	2	158	0	2	93	0	42	0	97	0	2	0
1	2	1	1	1	0	0	1	0	84	171	28.73	1	2	140	90	130	90	135	90	1	2	8	1	2	203	1	2	390	1	38	1	141	1	6	1
2	2	1	1	2	0	1	0	0	75.4	162	28.73	1	2	125	80	120	80	122.5	80	0	2	5	0	2	196	0	2	131	0	39	1	112	1	2	0
2	0	1	0	0	0	0	0	0	67.3	153	28.75	1	2	115	80	115	80	115	80	0	2	4.7	0	2	132	0	2	80	0	42	0	76	0	0	0
2	2	2	1	1	2	0	1	0	78.3	165	28.76	1	2	130	80	120	80	125	80	0	2	5.6	1	2	156	0	2	226	1	40	0	99	0	2	0
2	2	2	1	2	1	1	1	0	81.2	168	28.77	1	2	120	80	120	80	120	80	0	2	10.5	1	2	167	0	2	377	1	40	0	102	1	3	1
2	3	1	1	2	1	0	1	0	68.3	154	28.8	1	2	150	90	150	90	150	90	1	2	6.7	1	2	198	0	2	139	0	40	0	137	1	3	1
2	0	1	0	0	2	1	1	0	70.1	156	28.81	1	2	120	80	120	80	120	80	0	2	4.9	0	2	210	1	2	340	1	37	1	160	1	4	1
2	0	2	1	0	2	1	1	0	81.3	168	28.81	1	2	120	80	120	80	120	80	0	2	4.6	0	2	207	1	2	295	1	39	1	143	1	4	1
1	1	2	1	1	0	0	0	0	77.7	164	28.89	1	2	140	100	150	105	145	102.5	1	2	5.8	1	2	204	1	2	156	1	40	0	132	1	5	1
2	0	2	0	0	2	0	1	0	74.1	160	28.95	1	2	110	65	110	60	110	62.5	0	2	4.2	0	2	182	0	2	87	0	40	0	115	1	1	0
2	2	1	1	1	1	1	1	0	72.3	158	28.96	1	2	140	90	140	90	140	90	1	1	5.9	1	2	170	0	1	146	0	42	0	97	0	2	0
2	1	1	1	2	1	0	0	0	71.4	157	28.97	1	2	115	80	115	80	115	80	0	2	4.9	0	2	166	0	2	112	0	44	0	102	1	1	0
2	3	1	1	2	1	1	1	0	75.2	161	29.01	1	2	125	80	120	80	122.5	80	0	2	5.7	1	2	203	1	2	239	1	36	1	153	1	5	1
1	1	1	1	1	0	0	0	0	74.3	160	29.02	1	2	110	70	110	70	110	70	0	2	5.9	1	2	168	0	2	212	1	40	0	109	1	3	1
2	2	1	1	1	0	0	0	0	74.3	160	29.02	1	2	130	90	130	85	130	87.5	1	2	5.5	1	2	145	0	2	199	1	44	0	93	0	3	1
2	2	2	1	2	2	0	1	0	72.5	158	29.04	1	2	120	80	120	85	120	82.5	0	2	11.2	1	1	196	0	2	191	1	40	0	127	1	3	1
1	3	0	1	2	0	1	1	0	89	175	29.06	1	2	140	90	150	100	145	95	1	2	5.3	0	2	138	0	2	114	0	45	0	79	0	1	0
2	1	2	0	2	1	1	1	0	87	173	29.07	1	2	130	90	130	90	130	90	1	1	4.8	0	2	210	1	1	173	1	43	0	136	1	4	1
2	2	1	1	1	2	0	1	0	72.6	158	29.08	1	2	135	90	135	90	135	90	1	2	9.9	1	2	175	0	2	324	1	42	0	121	1	4	1
2	0	1	0	0	2	0	1	0	65.5	150	29.11	1	2	90	60	90	65	90	62.5	0	2	4.6	0	2	183	0	2	171	1	42	0	102	1	2	0
2	2	2	1	1	2	0	1	0	80.3	166	29.14	1	2	125	85	125	80	125	82.5	0	2	5.2	0	2	186	0	2	133	0	40	0	107	1	1	0
1	2	2	1	2	1	1	1	1	86.3	172	29.17	1	2	160	100	160	100	160	100	1	2	6.3	1	2	178	0	2	282	1	44	0	113	1	4	1
1	3	1	1	2	0	1	1	0	86.3	172	29.17	1	2	130	85	130	80	130	82.5	1	2	5.6	1	2	120	0	2	169	1	44	0	67	0	3	1
2	2	1	1	1	1	1	1	0	61.4	145	29.2	1	2	120	80	120	80	120	80	0	2	5	0	2	154	0	1	179	1	42	0	97	0	1	0
2	1	1	1	0	1	0	0	0	72.1	157	29.25	1	2	115	75	115	75	115	75	0	2	6.3	1	2	171	0	2	80	0	42	0	113	1	2	0
2	2	1	1	1	1	0	0	0	71.2	156	29.26	1	2	120	80	120	80	120	80	0	2	5.3	0	2	209	1	2	143	0	37	1	142	1	3	1
2	2	2	1	2	0	0	1	0	74	159	29.27	1	2	150	100	150	100	150	100	1	2	8.2	1	2	200	1	2	160	1	40	0	125	1	5	1
2	2	1	1	2	2	0	0	0	75.1	160	29.34	1	2	110	70	110	70	110	70	0	2	5.3	0	2	162	0	2	178	1	44	0	102	1	2	0
2	2	1	1	2	0	1	0	0	71.4	156	29.34	1	2	140	95	140	95	140	95	1	2	5.1	0	2	169	0	2	283	1	40	0	110	1	3	1
2	2	0	1	2	1	0	1	0	78.1	163	29.4	1	2	140	90	140	88	140	89	1	2	4.7	0	2	182	0	2	228	1	40	0	128	1	3	1
2	0	1	0	0	2	1	1	0	75.3	160	29.41	1	2	122	80	120	80	121	80	0	2	4.9	0	2	120	0	2	105	0	46	0	65	0	0	0
2	2	2	0	1	2	1	1	0	79.3	164	29.48	1	2	110	75	110	74	110	74.5	0	2	5.6	1	2	190	0	2	100	0	41	0	118	1	2	0
2	1	1	1	2	1	0	1	0	80.3	165	29.49	1	2	140	90	140	90	140	90	1	1	5.4	0	2	161	0	2	171	1	44	0	92	0	2	0
2	0	1	1	0	1	1	1	0	74.6	159	29.51	1	2	120	80	120	80	120	80	0	2	5.6	1	2	148	0	2	76	0	41	0	95	0	1	0
1	2	2	1	2	2	0	1	1	85.3	170	29.52	1	2	130	85	130	85	130	85	1	2	5.3	0	2	214	1	2	388	1	37	1	146	1	5	1
2	2	1	1	2	0	0	1	0	80.4	165	29.53	1	2	130	85	130	80	130	82.5	1	1	5.4	0	2	202	1	1	260	1	37	1	141	1	5	1
1	3	1	1	2	0	1	1	1	81.4	166	29.54	1	2	120	85	120	85	120	85	1	2	9.7	1	2	244	1	2	585	1	30	1	178	1	6	1
2	3	1	1	2	1	0	0	0	69.2	153	29.56	1	2	130	90	130	85	130	87.5	1	2	5.2	0	2	183	0	2	88	0	42	0	126	1	2	0
1	1	1	1	0	1	0	1	0	89.6	174	29.59	1	2	120	80	120	80	120	80	0	2	5.2	0	2	171	0	2	221	1	40	0	121	1	2	0
2	2	1	1	2	0	1	1	0	66.7	150	29.64	1	2	120	80	120	80	120	80	0	2	5.2	0	2	150	0	2	142	0	45	0	90	0	0	0
2	1	2	1	0	1	1	1	0	81	165	29.75	1	2	117	72	110	70	113.5	71	0	2	5.2	0	2	113	0	2	108	0	44	0	55	0	0	0
2	2	1	0	2	1	1	1	0	78.1	162	29.76	1	2	125	80	125	80	125	80	0	2	4.8	0	2	189	0	2	140	0	44	0	112	1	1	0
2	1	2	1	0	1	0	1	0	75.3	159	29.79	1	2	115	75	115	75	115	75	0	2	5.2	0	2	147	0	2	149	0	44	0	95	0	0	0
2	3	1	1	2	1	0	1	0	75.3	159	29.79	1	2	120	70	100	70	110	70	0	2	4.9	0	2	187	0	2	131	0	40	0	130	1	1	0
2	2	1	1	1	2	0	1	0	76.3	160	29.8	1	2	120	80	115	80	117.5	80	0	2	6.9	1	2	157	0	2	218	1	43	0	101	1	3	1
1	3	1	1	1	0	1	0	0	86.2	170	29.83	1	2	125	85	125	85	125	85	1	2	4.9	0	2	176	0	2	160	1	39	1	118	1	4	1
2	2	2	1	2	2	1	1	0	75.6	159	29.9	1	2	125	80	125	85	125	82.5	0	2	5.3	0	2	184	0	2	288	1	40	0	116	1	2	0
2	2	2	1	2	1	1	1	0	70.1	153	29.95	1	2	130	85	130	80	130	82.5	1	2	4.6	0	2	148	0	2	91	0	45	0	87	0	1	0
2	2	1	1	2	0	1	1	0	63	145	29.96	1	2	110	70	150	80	130	75	1	2	6.1	1	2	256	1	2	305	1	33	1	173	1	6	1
2	2	1	1	2	0	1	1	0	74	157	30.02	1	2	120	80	130	90	125	85	1	2	5.3	0	2	191	0	2	196	1	40	0	127	1	3	1
2	1	1	1	1	2	1	0	0	80	163	30.11	1	2	120	80	117	80	118.5	80	0	1	5.3	0	2	177	0	2	88	0	40	0	127	1	1	0
2	2	1	1	1	1	0	1	0	74.3	157	30.14	1	2	100	70	100	65	100	67.5	0	2	5.8	1	2	210	1	2	202	1	37	1	142	1	5	1
2	2	1	1	2	1	1	1	0	78.2	161	30.17	1	2	120	83	120	80	120	81.5	0	2	5	0	2	308	1	2	108	0	28	1	189	1	3	1
1	3	2	1	2	0	0	0	0	83.2	166	30.19	1	2	130	86	127	85	128.5	85.5	1	2	5.7	1	2	196	0	2	392	1	35	1	151	1	5	1
2	2	1	1	2	1	1	0	0	80.3	163	30.22	1	2	115	70	115	70	115	70	0	2	5.2	0	2	140	0	2	200	1	45	0	80	0	1	0
2	2	2	1	2	1	1	1	0	80.3	163	30.22	1	2	115	75	115	75	115	75	0	2	5.2	0	2	154	0	2	99	0	42	0	93	0	0	0
2	1	1	1	1	1	0	1	0	77.4	160	30.23	1	2	115	75	115	70	115	72.5	0	2	5.4	0	2	167	0	2	152	1	43	0	106	1	2	0
2	1	1	1	1	1	0	1	0	69	151	30.26	1	2	120	74	118	75	119	74.5	0	2	4.7	0	2	169	0	2	145	0	42	0	110	1	1	0
2	1	1	1	0	1	0	1	0	66.3	148	30.27	1	2	110	70	110	70	110	70	0	2	5.1	0	2	184	0	2	210	1	48	0	123	1	2	0
2	1	1	1	1	0	1	1	0	70.9	153	30.29	1	2	120	80	120	80	120	80	0	2	4.5	0	2	146	0	2	135	0	40	0	88	0	0	0
2	1	2	1	2	0	1	1	0	77.6	160	30.31	1	2	120	80	120	80	120	80	0	2	8.9	1	2	210	1	2	285	1	32	1	143	1	5	1
1	0	1	1	0	1	0	1	1	84.6	167	30.33	1	2	120	80	120	80	120	80	0	2	4.4	0	2	195	0	2	197	1	40	0	135	1	2	0
2	0	0	0	0	2	1	1	0	77	159	30.46	1	2	130	90	128	86	129	88	1	2	5.4	0	2	171	0	2	141	0	41	0	130	1	2	0
2	0	1	0	0	2	1	1	0	85	167	30.48	1	2	119	80	120	80	119.5	80	0	2	5.4	0	2	156	0	2	130	0	45	0	113	1	1	0
2	1	1	1	1	1	1	0	0	74.3	156	30.53	1	2	110	75	110	70	110	72.5	0	2	5.4	0	2	187	0	2	130	0	42	0	109	1	1	0
2	2	1	1	1	1	0	1	0	78.2	160	30.55	1	2	140	90	140	90	140	90	1	2	5.6	1	2	201	1	2	319	1	38	1	132	1	6	1
2	1	1	1	0	1	0	0	0	85.3	167	30.59	1	2	120	80	120	80	120	80	0	2	5.2	0	2	145	0	2	91	0	47	0	90	0	0	0
2	3	1	1	2	1	1	1	0	76.4	158	30.6	1	2	130	85	130	85	130	85	1	2	5.2	0	2	109	0	2	86	0	40	0	62	0	1	0
2	2	1	1	2	1	0	1	0	83.4	165	30.63	1	2	110	65	110	65	110	65	0	2	5.7	1	2	290	1	2	327	1	25	1	181	1	5	1
2	3	2	1	2	2	1	0	0	73.9	155	30.76	1	2	160	100	170	120	165	110	1	1	5.2	0	2	220	1	2	217	1	34	1	160	1	5	1
2	2	2	1	2	2	1	1	0	93.2	174	30.78	1	2	120	80	120	78	120	79	0	2	4.9	0	2	151	0	1	191	1	44	0	96	0	1	0
2	2	2	1	1	2	0	1	0	71.2	152	30.82	1	2	130	90	130	85	130	87.5	1	2	5.6	1	2	195	0	2	159	1	37	1	132	1	5	1
1	2	1	1	2	0	1	0	0	79	160	30.86	1	2	115	75	115	75	115	75	0	2	4.8	0	2	183	0	2	132	0	42	0	106	1	1	0
2	3	1	1	2	1	0	0	0	73.2	154	30.87	1	2	130	85	130	85	130	85	1	2	5.2	0	2	201	1	2	121	0	40	0	143	1	3	1
2	2	1	1	2	2	0	0	0	72.3	153	30.89	1	2	120	80	120	80	120	80	0	2	13.4	1	2	246	1	1	760	1	30	1	179	1	5	1
2	2	2	1	1	2	0	1	0	80.1	161	30.9	1	2	125	85	125	85	125	85	1	2	4.9	0	2	156	0	2	117	0	45	0	90	0	1	0
2	3	2	1	2	2	0	1	0	85.2	166	30.92	1	2	125	80	125	80	125	80	0	2	5.6	1	2	210	1	2	194	1	38	1	143	1	5	1
2	2	1	1	1	0	1	1	0	75.3	156	30.94	1	2	120	85	120	80	120	82.5	0	2	4.6	0	2	149	0	2	145	0	42	0	93	0	0	0
2	0	2	1	0	2	0	1	0	76.4	157	31	1	2	110	75	112	73	111	74	0	2	5.9	1	2	201	1	2	168	1	37	1	152	1	5	1
2	2	1	1	2	1	0	0	0	89.6	170	31	1	2	130	90	130	90	130	90	1	2	6	1	2	190	0	2	165	1	40	0	125	1	4	1
1	2	2	1	1	0	1	0	0	94	174	31.05	1	2	175	112	170	110	172.5	111	1	2	5.4	0	2	158	0	2	184	1	42	0	101	1	3	1
2	1	2	1	1	0	1	1	0	82.5	163	31.05	1	2	118	78	115	75	116.5	76.5	0	2	5.2	0	2	158	0	2	203	1	41	0	107	1	2	0
2	3	1	1	2	1	0	1	0	79.5	160	31.05	1	2	140	90	140	90	140	90	1	2	9.4	1	2	224	1	2	254	1	37	1	142	1	6	1
2	2	1	1	2	1	0	1	0	75.6	156	31.07	1	2	120	75	115	75	117.5	75	0	2	8	1	1	227	1	1	239	1	32	1	167	1	5	1
2	2	1	1	2	1	1	0	0	70	150	31.11	1	2	120	80	120	80	120	80	0	2	5.3	0	2	136	0	2	85	0	39	1	70	0	1	0
2	1	1	1	0	1	0	1	0	70.1	150	31.16	1	2	120	83	120	80	120	81.5	0	2	5.2	0	2	169	0	2	137	0	41	0	115	1	1	0
2	2	1	1	1	1	1	0	0	61.2	140	31.22	1	2	120	80	120	80	120	80	0	2	9.6	1	1	144	0	2	124	0	45	0	91	0	1	0
2	2	1	1	1	2	0	1	0	81	161	31.25	1	2	130	90	130	80	130	85	1	2	6.1	1	2	247	1	2	239	1	29	1	168	1	6	1
2	3	2	1	2	1	0	1	0	72.2	152	31.25	1	2	120	100	130	110	125	105	1	2	8.2	1	2	238	1	2	463	1	33	1	162	1	6	1
2	2	2	1	2	0	0	1	0	73.2	153	31.27	1	2	130	85	130	85	130	85	1	1	5.1	0	2	179	0	2	124	0	40	0	108	1	2	0
1	2	0	1	0	0	0	1	0	88.3	168	31.29	1	2	115	80	115	80	115	80	0	2	8.7	1	2	168	0	2	281	1	44	0	101	1	3	1
2	1	1	1	1	1	1	0	0	74.3	154	31.33	1	2	110	70	110	70	110	70	0	2	5.3	0	2	188	0	2	565	1	40	0	127	1	2	0
2	2	1	1	1	2	0	1	0	76.3	156	31.35	1	2	120	80	120	80	120	80	0	2	5.2	0	2	227	1	2	180	1	30	1	165	1	4	1
2	2	1	1	1	1	1	0	0	73.4	153	31.36	1	2	140	90	140	90	140	90	1	2	5.7	1	2	182	0	2	158	1	39	1	131	1	5	1
2	1	2	1	1	2	1	1	0	95	174	31.38	1	2	140	95	135	90	137.5	92.5	1	2	5.9	1	2	159	0	2	92	0	41	0	101	1	3	1
1	2	2	1	1	0	1	0	0	102.3	180	31.57	1	2	140	90	140	90	140	90	1	1	5	0	2	172	0	2	160	1	42	0	106	1	3	1
2	2	2	1	2	1	1	1	0	84	163	31.62	1	2	110	66	109	75	109.5	70.5	0	2	4.9	0	2	175	0	2	187	1	38	1	115	1	3	1
2	2	1	1	1	0	0	1	0	75.4	154	31.79	1	2	120	80	120	80	120	80	0	2	5.1	0	2	127	0	2	112	0	42	0	91	0	0	0
2	2	1	1	2	1	1	0	0	84.8	163	31.92	1	2	105	75	100	75	102.5	75	0	2	5.2	0	2	176	0	2	189	1	40	0	108	1	2	0
2	3	2	1	2	2	0	0	0	72.8	151	31.93	1	2	125	85	123	82	124	83.5	0	2	5.3	0	2	200	1	2	195	1	36	1	150	1	4	1
2	3	1	1	2	1	0	0	0	93.6	170	32.39	1	2	120	80	120	80	120	80	0	2	6.8	1	2	220	1	2	213	1	35	1	160	1	5	1
2	2	1	0	1	1	1	1	0	84.2	161	32.48	1	2	110	70	110	70	110	70	0	1	5.6	1	1	148	0	1	335	1	44	0	83	0	2	0
2	0	1	0	0	1	0	1	0	76.1	153	32.51	1	2	120	80	120	80	120	80	0	2	5	0	2	169	0	2	156	1	42	0	103	1	2	0
2	1	1	1	1	1	0	1	0	81.3	158	32.57	1	2	110	70	115	75	112.5	72.5	0	2	5.5	1	2	332	1	2	218	1	28	1	187	1	5	1
2	3	1	1	2	1	0	1	0	78.3	155	32.59	1	2	130	90	130	90	130	90	1	2	5.4	0	2	225	1	1	220	1	30	1	160	1	5	1
2	2	1	1	2	2	0	1	0	83.5	160	32.62	1	2	110	75	110	75	110	75	0	2	4.8	0	2	251	1	2	124	0	30	1	171	1	3	1
2	3	1	1	2	0	1	0	0	76.6	153	32.72	1	2	120	80	120	80	120	80	0	2	5.3	0	2	167	0	2	171	1	45	0	102	1	2	0
2	2	2	1	2	1	0	1	0	86	162	32.77	1	2	139	90	135	90	137	90	1	2	6.8	1	2	169	0	2	228	1	44	0	112	1	4	1
2	2	1	1	2	0	0	1	0	85.1	161	32.83	1	2	120	80	120	80	120	80	0	2	5.1	0	2	147	0	2	154	1	49	0	80	0	1	0
2	2	1	1	1	1	0	0	0	83.1	159	32.87	1	2	120	80	120	80	120	80	0	1	5.2	0	1	204	1	2	100	0	37	1	155	1	3	1
2	3	1	1	2	1	0	1	0	76	152	32.89	1	2	150	100	170	100	160	100	1	2	9.1	1	2	170	0	2	161	1	38	1	115	1	5	1
2	2	1	1	1	1	1	1	0	84.3	160	32.93	1	2	115	70	115	75	115	72.5	0	2	4.7	0	2	158	0	2	109	0	44	0	90	0	0	0
2	2	2	1	2	2	1	1	0	87	162	33.15	1	2	140	84	142	90	141	87	1	2	6.1	1	2	173	0	2	141	0	40	0	121	1	3	1
1	3	0	1	2	0	1	0	0	94.9	169	33.23	1	2	180	130	190	130	185	130	1	2	6	1	2	173	0	2	214	1	42	0	112	1	4	1
1	1	1	1	1	0	0	1	0	96.1	170	33.25	1	2	130	85	130	84	130	84.5	1	2	5.8	1	2	131	0	2	151	1	44	0	76	0	3	1
2	0	1	0	0	0	1	1	0	78	153	33.32	1	2	125	82	130	80	127.5	81	0	2	5.6	1	2	140	0	2	127	0	46	0	72	0	1	0
2	3	1	1	1	2	0	1	0	76.3	151	33.46	1	2	120	85	120	80	120	82.5	0	1	5.8	1	1	113	0	2	116	0	38	1	70	0	2	0
2	1	1	1	2	2	1	1	0	85.7	160	33.48	1	2	130	90	125	92	127.5	91	1	1	5.7	1	2	203	1	1	181	1	34	1	155	1	6	1
2	2	1	1	2	1	1	1	0	75.7	150	33.64	1	2	140	80	140	90	140	85	1	2	5.7	1	2	174	0	2	161	1	41	0	109	1	4	1
2	0	1	0	0	1	0	0	0	79.1	153	33.79	1	2	115	75	115	75	115	75	0	2	4.4	0	2	108	0	2	121	0	40	0	63	0	0	0
2	3	1	1	2	1	0	0	0	76.2	150	33.87	1	2	100	65	100	65	100	65	0	2	5.3	0	2	230	1	2	115	0	32	1	165	1	3	1
2	2	1	1	2	0	0	0	0	66.4	140	33.88	1	2	110	70	110	65	110	67.5	0	2	5.2	0	2	153	0	2	421	1	40	0	89	0	1	0
2	1	1	1	1	1	0	1	0	79.4	153	33.92	1	2	110	65	110	70	110	67.5	0	2	5.1	0	2	187	0	2	204	1	46	0	110	1	2	0
2	1	2	1	1	2	0	1	0	87.4	160	34.14	1	2	120	80	120	80	120	80	0	1	5.2	0	2	179	0	2	97	0	42	0	103	1	1	0
2	3	2	1	2	0	0	1	0	77.1	150	34.27	1	2	120	85	120	80	120	82.5	0	2	4.8	0	2	229	1	2	255	1	33	1	160	1	4	1
2	2	2	1	2	2	0	0	0	84.6	157	34.32	1	2	120	75	120	80	120	77.5	0	2	5	0	2	119	0	2	179	1	44	0	67	0	1	0
2	3	0	1	2	2	0	1	0	85.2	157	34.57	1	2	125	85	125	80	125	82.5	0	2	7.1	1	2	126	0	2	96	0	42	0	79	0	1	0
1	3	1	1	2	0	1	1	0	100.1	170	34.64	1	2	120	80	120	80	120	80	0	2	5.5	1	2	154	0	1	161	1	45	0	89	0	2	0
2	1	1	1	1	1	0	0	0	90.3	161	34.84	1	2	120	80	120	80	120	80	0	2	5	0	2	224	1	2	156	1	30	1	162	1	4	1
2	0	1	0	0	2	0	1	0	79.8	151	35	1	2	115	75	115	70	115	72.5	0	2	9.6	1	2	141	0	2	167	1	42	0	87	0	2	0
2	1	2	1	0	2	0	1	0	81.2	152	35.15	1	2	120	80	120	80	120	80	0	2	5.3	0	2	107	0	2	112	0	39	1	57	0	1	0
2	1	2	0	1	0	0	1	0	92.3	162	35.17	1	2	120	80	120	80	120	80	0	2	5.2	0	2	156	0	2	138	0	40	0	90	0	0	0
2	2	1	1	2	2	0	1	0	85.1	155	35.42	1	2	130	90	130	90	130	90	1	2	5.4	0	2	216	1	2	248	1	32	1	146	1	5	1
2	1	1	1	1	1	1	1	0	93.2	162	35.51	1	2	115	75	115	75	115	75	0	2	5.1	0	2	190	0	2	176	1	40	0	137	1	2	0
1	2	1	1	1	2	0	0	0	109	175	35.59	1	2	163	110	160	100	161.5	105	1	1	6.7	1	2	166	0	2	201	1	43	0	95	0	3	1
2	1	1	1	1	1	0	1	0	80.4	150	35.73	1	2	130	80	130	80	130	80	1	2	5	0	2	195	0	2	235	1	42	0	131	1	3	1
2	2	1	1	2	2	1	1	0	88.3	157	35.82	1	2	130	90	130	90	130	90	1	2	4.9	0	2	175	0	2	114	0	40	0	116	1	2	0
2	1	1	1	1	1	0	1	0	94.2	161	36.34	1	2	100	65	100	60	100	62.5	0	2	4.7	0	2	189	0	2	144	0	42	0	119	1	1	0
1	2	1	1	1	0	1	1	0	110.2	174	36.4	1	2	120	80	120	80	120	80	0	2	5	0	2	155	0	2	157	1	44	0	91	0	1	0
2	2	2	1	1	2	1	1	0	98	164	36.44	1	2	165	100	160	95	162.5	97.5	1	2	5.8	1	2	177	0	1	152	1	41	0	121	1	4	1
2	2	1	1	2	2	0	1	0	100.3	165	36.84	1	2	120	75	120	80	120	77.5	0	2	5.4	0	2	120	0	2	80	0	41	0	70	0	0	0
2	2	0	1	1	0	0	1	0	93.3	159	36.91	1	2	140	85	140	85	140	85	1	1	5.5	1	2	161	0	1	140	0	42	0	103	1	3	1
2	2	1	1	0	0	1	1	0	89	155	37.04	1	2	130	90	130	90	130	90	1	1	5.3	0	2	208	1	2	134	0	37	1	142	1	4	1
2	2	1	1	2	1	0	1	0	84.3	150	37.47	1	2	115	80	115	75	115	77.5	0	2	4.9	0	2	182	0	2	119	0	44	0	113	1	1	0
2	1	1	0	0	1	1	0	0	84.6	150	37.6	1	2	115	75	115	75	115	75	0	2	5	0	2	156	0	2	319	1	45	0	101	1	2	0
2	1	1	0	1	1	0	0	0	100	163	37.64	1	2	130	90	130	90	130	90	1	2	6	1	2	144	0	2	184	1	45	0	87	0	3	1
2	2	1	1	1	1	0	1	0	97.6	161	37.65	1	2	130	80	130	85	130	82.5	1	2	5.1	0	2	129	0	2	159	1	40	0	67	0	2	0
2	2	1	1	2	0	0	1	0	76.4	142	37.89	1	2	115	70	115	70	115	70	0	2	5.2	0	2	232	1	2	122	0	30	1	164	1	3	1
1	1	2	1	1	1	0	0	0	102.1	164	37.96	1	2	135	95	130	92	132.5	93.5	1	2	4.9	0	2	163	0	2	230	1	41	0	102	1	3	1
2	1	2	1	1	1	1	1	0	105.3	166	38.21	1	2	100	70	100	75	100	72.5	0	2	5.3	0	2	213	1	2	348	1	37	1	146	1	4	1
2	2	1	1	2	1	0	0	0	100.2	160	39.14	1	2	170	100	170	100	170	100	1	2	5	0	2	189	0	2	154	1	42	0	103	1	3	1
2	1	1	1	2	1	0	1	0	90	150	40	1	2	100	70	100	70	100	70	0	2	5.8	1	2	179	0	2	100	0	45	0	102	1	2	0
2	2	2	1	1	2	0	1	0	109.1	165	40.07	1	2	160	100	160	100	160	100	1	2	4.9	0	2	154	0	2	102	0	45	0	87	0	1	0
2	2	1	1	2	1	0	1	0	105.1	162	40.11	1	2	130	90	130	90	130	90	1	2	5.1	0	2	161	0	2	264	1	45	0	103	1	3	1
2	3	1	1	0	2	0	1	0	98.2	154	41.41	1	2	125	85	125	85	125	85	1	2	4.7	0	2	209	1	2	173	1	39	1	158	1	5	1
2	2	2	1	2	0	1	1	0	106.2	160	41.48	1	2	125	85	125	80	125	82.5	0	2	5.5	1	2	210	1	2	312	1	38	1	143	1	5	1
2	1	1	1	1	0	0	1	0	101.4	155	42.21	1	2	120	80	130	90	125	85	1	1	6.1	1	2	135	0	2	169	1	43	0	80	0	3	1
2	2	2	1	2	1	0	0	0	104.2	155	43.37	1	2	150	100	150	95	150	97.5	1	2	5	0	2	229	1	2	184	1	32	1	155	1	5	1
2	2	1	1	2	1	0	0	0	107.3	146	50.34	1	2	130	80	130	80	130	80	1	2	5.3	0	2	170	0	1	189	1	42	0	107	1	3	1
